# Supplementary material for: On the Equivalence of Two-Point Basis-Set Extrapolations and Robust Parameterization for Coupled-Cluster and Double-Hybrid DFT Methods
Source: J Phys Chem A. 2026 May 27;130(23):4433–49. doi: 10.1021/acs.jpca.6c01541 (PMC13267079; doi:10.1021/acs.jpca.6c01541)
Supplement: Supplementary file 3 [file jp6c01541_si_003.txt]

!basis set ano-pVTZ
!
! ANO basis sets from atomic MR-ACPF based on cc-pV6Z primitives
!
! H-Al: Neese, F.; Valeev, E.F J. Chem. Theo. Comp., 2010, submitted for publication
! ORIGINAL FILE WAS BOGUS COPY OF aug-pVDZ: corrected Jan 27, 2012 by Gershom Martin
! how: copied ano-pVQZ, stripped off top angular momentum plus last ANO of each remaining angular momentum
!
! converted 31/12/2025 by MAI using home-written PERL script
-H
S 8 1.0
4.02009900e+02   -4.42950800e-04
6.02419600e+01   -3.25074670e-03
1.37321700e+01   -1.81152250e-02
3.90450500e+00   -6.36329998e-02
1.28270900e+00   -2.22163641e-01
4.65544000e-01   -4.04104783e-01
1.81120000e-01   -3.48108109e-01
7.27910000e-02   -9.27213251e-02
S 8 1.0
4.02009900e+02   -5.85791700e-04
6.02419600e+01   -2.09634430e-03
1.37321700e+01   -3.04299021e-02
3.90450500e+00   -2.88272025e-02
1.28270900e+00   -7.52694563e-01
4.65544000e-01   -5.30306000e-01
1.81120000e-01   9.52467620e-01
7.27910000e-02   1.94410430e-01
S 8 1.0
4.02009900e+02   -6.08315000e-04
6.02419600e+01   -5.24835000e-03
1.37321700e+01   -2.54171128e-02
3.90450500e+00   -2.37640640e-01
1.28270900e+00   -1.70965835e+00
4.65544000e-01   2.67896543e+00
1.81120000e-01   -1.03338631e+00
7.27910000e-02   -2.48623702e-01
P 6 1.0
9.88000000e+00   5.53122400e-03
3.95000000e+00   5.32324280e-03
1.58000000e+00   1.50384747e-01
6.30000000e-01   5.82944394e-01
2.50000000e-01   3.39947055e-01
1.00000000e-01   3.17494051e-02
P 6 1.0
9.88000000e+00   -2.80600947e-02
3.95000000e+00   3.43704220e-02
1.58000000e+00   -8.94015866e-01
6.30000000e-01   -2.47268769e-01
2.50000000e-01   8.48782689e-01
1.00000000e-01   2.28203559e-02
D 4 1.0
4.00000000e+00   2.20110300e-03
1.60000000e+00   -2.78252481e-01
6.40000000e-01   -6.65042830e-01
2.60000000e-01   -1.74847619e-01
****
-He
S 10 1.0
4.78500000e+03   6.03202000e-05
7.17000000e+02   4.68496000e-04
1.63200000e+02   2.45014670e-03
4.62600000e+01   1.01553835e-02
1.51000000e+01   3.50340333e-02
5.43700000e+00   9.92797341e-02
2.08800000e+00   2.17387130e-01
8.29700000e-01   3.47268217e-01
3.36600000e-01   3.44557817e-01
1.36900000e-01   1.18026005e-01
S 10 1.0
4.78500000e+03   8.88731000e-05
7.17000000e+02   6.94021400e-04
1.63200000e+02   3.64339710e-03
4.62600000e+01   1.57462582e-02
1.51000000e+01   6.14009646e-02
5.43700000e+00   2.41475510e-01
2.08800000e+00   6.11964132e-01
8.29700000e-01   1.96132944e-01
3.36600000e-01   -7.24164219e-01
1.36900000e-01   -3.38281481e-01
S 10 1.0
4.78500000e+03   1.28705400e-04
7.17000000e+02   1.14776780e-03
1.63200000e+02   5.09838010e-03
4.62600000e+01   3.06322873e-02
1.51000000e+01   1.39615961e-01
5.43700000e+00   8.57718403e-01
2.08800000e+00   9.48064849e-02
8.29700000e-01   -1.72505080e+00
3.36600000e-01   6.54259777e-01
1.36900000e-01   5.29420091e-01
P 5 1.0
3.87000000e-01   2.88744289e-01
9.84000000e-01   5.36134245e-01
2.49800000e+00   2.65902008e-01
6.34200000e+00   4.00702083e-02
1.61040000e+01   9.03858320e-03
P 5 1.0
3.87000000e-01   -6.54417328e-01
9.84000000e-01   -2.75230872e-01
2.49800000e+00   7.99308321e-01
6.34200000e+00   2.67165313e-01
1.61040000e+01   3.10059145e-02
D 4 1.0
7.47000000e-01   4.65842919e-01
1.91000000e+00   5.37343596e-01
4.88600000e+00   1.30942192e-01
1.24980000e+01   7.13509580e-03
****
-Li
S 19 1.0
7.06810000e+04   5.32360000e-06
1.35940000e+04   3.23747000e-05
3.10040000e+03   1.87960300e-04
8.26460000e+02   8.71221900e-04
2.53760000e+02   3.38367000e-03
8.84510000e+01   1.10494789e-02
3.44930000e+01   3.05955979e-02
1.48310000e+01   7.07341149e-02
6.92990000e+00   1.34555716e-01
3.46780000e+00   2.06961592e-01
1.83160000e+00   2.59108572e-01
1.00630000e+00   2.46866157e-01
5.66780000e-01   1.50116229e-01
3.22540000e-01   4.48272557e-02
1.82770000e-01   3.57552870e-03
1.01640000e-01   3.15460900e-04
5.46660000e-02   5.36622000e-04
2.80250000e-02   4.57424400e-04
1.34970000e-02   4.71593000e-05
S 19 1.0
7.06810000e+04   8.57700000e-07
1.35940000e+04   5.21600000e-06
3.10040000e+03   3.02866000e-05
8.26460000e+02   1.40458800e-04
2.53760000e+02   5.46352500e-04
8.84510000e+01   1.79186610e-03
3.44930000e+01   5.01200740e-03
1.48310000e+01   1.18375809e-02
6.92990000e+00   2.33643106e-02
3.46780000e+00   3.81867406e-02
1.83160000e+00   5.36789047e-02
1.00630000e+00   6.83347487e-02
5.66780000e-01   7.49471861e-02
3.22540000e-01   5.92482250e-02
1.82770000e-01   -2.60749945e-02
1.01640000e-01   -2.22043244e-01
5.46660000e-02   -4.73451586e-01
2.80250000e-02   -3.62075447e-01
1.34970000e-02   -4.07343934e-02
S 19 1.0
7.06810000e+04   8.04230000e-06
1.35940000e+04   4.90032000e-05
3.10040000e+03   2.84240000e-04
8.26460000e+02   1.32650290e-03
2.53760000e+02   5.20972940e-03
8.84510000e+01   1.79882238e-02
3.44930000e+01   5.71974540e-02
1.48310000e+01   1.78258163e-01
6.92990000e+00   4.29897013e-01
3.46780000e+00   4.50865827e-01
1.83160000e+00   -3.71352880e-02
1.00630000e+00   -4.87212099e-01
5.66780000e-01   -4.62766855e-01
3.22540000e-01   -1.60128984e-01
1.82770000e-01   -1.16236967e-02
1.01640000e-01   6.61103743e-02
5.46660000e-02   1.35132196e-01
2.80250000e-02   1.04706424e-01
1.34970000e-02   1.16751457e-02
S 19 1.0
7.06810000e+04   1.13754000e-05
1.35940000e+04   7.11224000e-05
3.10040000e+03   4.00728700e-04
8.26460000e+02   1.95738370e-03
2.53760000e+02   7.61399060e-03
8.84510000e+01   3.17360413e-02
3.44930000e+01   1.34215264e-01
1.48310000e+01   5.84227772e-01
6.92990000e+00   6.80609017e-01
3.46780000e+00   -1.00509861e+00
1.83160000e+00   -9.44670188e-01
1.00630000e+00   9.56130540e-02
5.66780000e-01   6.97462192e-01
3.22540000e-01   3.95465840e-01
1.82770000e-01   7.14809958e-02
1.01640000e-01   -8.18978750e-02
5.46660000e-02   -1.59881592e-01
2.80250000e-02   -1.28275016e-01
1.34970000e-02   -1.41083238e-02
P 8 1.0
2.85000000e+01   1.89870192e-02
6.64000000e+00   3.14107276e-01
1.92000000e+00   6.61727662e-01
7.70000000e-01   8.86066288e-02
3.20000000e-01   1.15657049e-01
1.50000000e-01   -6.47171322e-02
6.60000000e-02   2.69408101e-02
2.50000000e-02   -7.47757140e-03
P 8 1.0
2.85000000e+01   2.74718905e-02
6.64000000e+00   3.09097805e-01
1.92000000e+00   3.22503617e-01
7.70000000e-01   -3.78769172e-01
3.20000000e-01   -4.32978084e-01
1.50000000e-01   -2.89609514e-01
6.60000000e-02   -1.05459800e-01
2.50000000e-02   -9.18879160e-03
D 3 1.0
1.75000000e+00   1.00349740e+00
3.00000000e-01   -1.74235563e-02
1.10000000e-01   2.14475965e-02
****
-Be
S 19 1.0
1.39330000e+05   4.81370000e-06
2.67740000e+04   2.92950000e-05
6.11200000e+03   1.69653400e-04
1.63290000e+03   7.83798800e-04
5.03030000e+02   3.02966040e-03
1.76030000e+02   9.86889620e-03
6.89390000e+01   2.73158639e-02
2.97680000e+01   6.38839975e-02
1.39630000e+01   1.24475533e-01
7.00900000e+00   1.99794514e-01
3.70940000e+00   2.60302499e-01
2.03920000e+00   2.56116682e-01
1.14720000e+00   1.60223839e-01
6.50700000e-01   4.79172446e-02
3.66590000e-01   4.05193800e-03
2.02110000e-01   5.53253000e-05
1.07420000e-01   -1.46329000e-05
5.42310000e-02   5.42280000e-06
2.56190000e-02   0.00000000e+00
S 19 1.0
1.39330000e+05   8.96600000e-07
2.67740000e+04   5.45660000e-06
6.11200000e+03   3.16042000e-05
1.63290000e+03   1.46094500e-04
5.03030000e+02   5.65594800e-04
1.76030000e+02   1.85049760e-03
6.89390000e+01   5.17382070e-03
2.97680000e+01   1.23588076e-02
1.39630000e+01   2.50209252e-02
7.00900000e+00   4.29921324e-02
3.70940000e+00   6.40053839e-02
2.03920000e+00   8.37309282e-02
1.14720000e+00   8.86004427e-02
6.50700000e-01   4.53339368e-02
3.66590000e-01   -7.74503499e-02
2.02110000e-01   -2.76957508e-01
1.07420000e-01   -4.53239610e-01
5.42310000e-02   -3.01158473e-01
2.56190000e-02   -3.31442139e-02
S 19 1.0
1.39330000e+05   -1.33880000e-06
2.67740000e+04   -8.14490000e-06
6.11200000e+03   -4.72010000e-05
1.63290000e+03   -2.18114400e-04
5.03030000e+02   -8.45637900e-04
1.76030000e+02   -2.77009980e-03
6.89390000e+01   -7.80186690e-03
2.97680000e+01   -1.88623345e-02
1.39630000e+01   -3.93045895e-02
7.00900000e+00   -6.86639537e-02
3.70940000e+00   -1.01644502e-01
2.03920000e+00   -1.29787737e-01
1.14720000e+00   -1.78094164e-01
6.50700000e-01   -4.75153109e-02
3.66590000e-01   7.22048537e-01
2.02110000e-01   9.93782109e-01
1.07420000e-01   -3.70738876e-01
5.42310000e-02   -9.02262037e-01
2.56190000e-02   -1.16365225e-01
S 19 1.0
1.39330000e+05   -2.34770000e-06
2.67740000e+04   -1.41798000e-05
6.11200000e+03   -8.29446000e-05
1.63290000e+03   -3.79581800e-04
5.03030000e+02   -1.49527260e-03
1.76030000e+02   -4.86054750e-03
6.89390000e+01   -1.44204026e-02
2.97680000e+01   -3.59876745e-02
1.39630000e+01   -8.71441173e-02
7.00900000e+00   -1.38293538e-01
3.70940000e+00   -1.82972883e-01
2.03920000e+00   -8.17135288e-02
1.14720000e+00   -7.36377500e-01
6.50700000e-01   1.73804270e+00
3.66590000e-01   1.64665928e+00
2.02110000e-01   -2.58713691e+00
1.07420000e-01   -8.17785281e-01
5.42310000e-02   1.25142104e+00
2.56190000e-02   1.96797815e-01
P 8 1.0
4.57000000e+01   5.59857700e-04
1.06000000e+01   4.92309360e-03
3.08000000e+00   1.98821499e-02
1.23000000e+00   3.94518210e-02
5.10000000e-01   1.63060244e-01
2.30000000e-01   4.11157813e-01
1.06000000e-01   4.42934754e-01
4.00000000e-02   6.88676460e-02
P 8 1.0
4.57000000e+01   8.86234700e-04
1.06000000e+01   3.06619409e-02
3.08000000e+00   3.19215308e-02
1.23000000e+00   6.31896987e-01
5.10000000e-01   -7.69565173e-01
2.30000000e-01   -1.14099071e+00
1.06000000e-01   1.49192519e+00
4.00000000e-02   9.12650870e-03
D 3 1.0
3.35000000e+00   2.50099508e-02
5.70000000e-01   -9.16355551e-02
2.10000000e-01   -9.39409469e-01
****
-B
S 16 1.0
2.10400000e+05   5.84190000e-06
3.15000000e+04   4.54146000e-05
7.16900000e+03   2.38902900e-04
2.03000000e+03   1.00790000e-03
6.62500000e+02   3.65295230e-03
2.39200000e+02   1.17622375e-02
9.32600000e+01   3.38828343e-02
3.86400000e+01   8.57657026e-02
1.67800000e+01   1.83056486e-01
7.54100000e+00   3.06666685e-01
3.48200000e+00   3.42030542e-01
1.61800000e+00   1.76739580e-01
6.27000000e-01   1.61871420e-02
2.93400000e-01   -7.25244260e-03
1.31000000e-01   -4.56611660e-03
5.81500000e-02   -1.73931290e-03
S 16 1.0
2.10400000e+05   1.12800000e-06
3.15000000e+04   8.76070000e-06
7.16900000e+03   4.61618000e-05
2.03000000e+03   1.94532100e-04
6.62500000e+02   7.08258000e-04
2.39200000e+02   2.28685660e-03
9.32600000e+01   6.70205100e-03
3.86400000e+01   1.74065585e-02
1.67800000e+01   3.97538712e-02
7.54100000e+00   7.54768239e-02
3.48200000e+00   1.19030784e-01
1.61800000e+00   1.09247041e-01
6.27000000e-01   -1.13752584e-01
2.93400000e-01   -4.40136581e-01
1.31000000e-01   -4.64488538e-01
5.81500000e-02   -1.27588012e-01
S 16 1.0
2.10400000e+05   -1.53510000e-06
3.15000000e+04   -1.19591000e-05
7.16900000e+03   -6.27416000e-05
2.03000000e+03   -2.65978800e-04
6.62500000e+02   -9.61774900e-04
2.39200000e+02   -3.13736760e-03
9.32600000e+01   -9.12800700e-03
3.86400000e+01   -2.42286332e-02
1.67800000e+01   -5.53385063e-02
7.54100000e+00   -1.08482786e-01
3.48200000e+00   -1.74847234e-01
1.61800000e+00   -1.93191016e-01
6.27000000e-01   7.38648584e-01
2.93400000e-01   9.64533868e-01
1.31000000e-01   -8.67885485e-01
5.81500000e-02   -5.83913176e-01
S 16 1.0
2.10400000e+05   -2.18410000e-06
3.15000000e+04   -1.56486000e-05
7.16900000e+03   -9.25055000e-05
2.03000000e+03   -3.34241900e-04
6.62500000e+02   -1.47570770e-03
2.39200000e+02   -3.77517520e-03
9.32600000e+01   -1.48890871e-02
3.86400000e+01   -2.86407849e-02
1.67800000e+01   -1.04473207e-01
7.54100000e+00   -1.09560410e-01
3.48200000e+00   -4.18583689e-01
1.61800000e+00   1.39756180e-01
6.27000000e-01   2.40487708e+00
2.93400000e-01   -2.23192255e+00
1.31000000e-01   -8.64037177e-01
5.81500000e-02   1.45525790e+00
P 10 1.0
1.92500000e+02   1.34858000e-04
4.56400000e+01   1.14831710e-03
1.47500000e+01   5.84281610e-03
5.50300000e+00   2.10758283e-02
2.22200000e+00   6.11960100e-02
9.59000000e-01   1.53071076e-01
4.31400000e-01   2.94324162e-01
1.96900000e-01   3.64270436e-01
9.03300000e-02   2.58530924e-01
4.06600000e-02   7.17053089e-02
P 10 1.0
1.92500000e+02   1.03811900e-04
4.56400000e+01   1.00297990e-03
1.47500000e+01   4.40275030e-03
5.50300000e+00   1.59590908e-02
2.22200000e+00   1.40866372e-02
9.59000000e-01   2.03602506e-01
4.31400000e-01   6.40561072e-01
1.96900000e-01   1.38043328e-02
9.03300000e-02   -7.23955149e-01
4.06600000e-02   -2.86154751e-01
P 10 1.0
1.92500000e+02   3.90296000e-04
4.56400000e+01   3.58723880e-03
1.47500000e+01   1.81614638e-02
5.50300000e+00   7.80319375e-02
2.22200000e+00   2.45541210e-01
9.59000000e-01   8.29640072e-01
4.31400000e-01   -2.88444587e-01
1.96900000e-01   -1.15757654e+00
9.03300000e-02   5.47808333e-01
4.06600000e-02   3.67890885e-01
D 5 1.0
2.88600000e+00   1.24864080e-02
1.26700000e+00   6.46166325e-02
5.56000000e-01   3.52364034e-01
2.44000000e-01   4.91827218e-01
1.07000000e-01   2.48523180e-01
D 5 1.0
2.88600000e+00   -4.49367119e-02
1.26700000e+00   2.53698751e-01
5.56000000e-01   8.65924761e-01
2.44000000e-01   -4.51243401e-01
1.07000000e-01   -5.80249322e-01
F 4 1.0
1.65100000e+00   2.61389620e-02
8.00200000e-01   3.04593559e-01
3.87800000e-01   4.97810565e-01
1.88000000e-01   3.21518619e-01
****
-C
S 16 1.0
3.12100000e+05   5.68880000e-06
4.67400000e+04   4.42122000e-05
1.06400000e+04   2.32471700e-04
3.01300000e+03   9.81398300e-04
9.82800000e+02   3.56048580e-03
3.54800000e+02   1.14692478e-02
1.38400000e+02   3.30825487e-02
5.73500000e+01   8.42739202e-02
2.49200000e+01   1.81183521e-01
1.12300000e+01   3.05872661e-01
5.20100000e+00   3.42899662e-01
2.42600000e+00   1.78520312e-01
9.67300000e-01   1.74929057e-02
4.45600000e-01   -6.93818560e-03
1.97100000e-01   -4.58959260e-03
8.63500000e-02   -1.77870100e-03
S 16 1.0
3.12100000e+05   1.15170000e-06
4.67400000e+04   8.94010000e-06
1.06400000e+04   4.71067000e-05
3.01300000e+03   1.98530500e-04
9.82800000e+02   7.24115900e-04
3.54800000e+02   2.33730310e-03
1.38400000e+02   6.86927270e-03
5.73500000e+01   1.79514067e-02
2.49200000e+01   4.14871653e-02
1.12300000e+01   7.95916232e-02
5.20100000e+00   1.25824978e-01
2.42600000e+00   1.06822824e-01
9.67300000e-01   -1.28639081e-01
4.45600000e-01   -4.39866541e-01
1.97100000e-01   -4.46202571e-01
8.63500000e-02   -1.39613780e-01
S 16 1.0
3.12100000e+05   1.46150000e-06
4.67400000e+04   1.13996000e-05
1.06400000e+04   5.96491000e-05
3.01300000e+03   2.53756100e-04
9.82800000e+02   9.15187600e-04
3.54800000e+02   2.99970750e-03
1.38400000e+02   8.69022700e-03
5.73500000e+01   2.33513200e-02
2.49200000e+01   5.32963047e-02
1.12300000e+01   1.07142134e-01
5.20100000e+00   1.71571164e-01
2.42600000e+00   1.81050614e-01
9.67300000e-01   -6.61896970e-01
4.45600000e-01   -9.41374990e-01
1.97100000e-01   6.89663676e-01
8.63500000e-02   7.07911640e-01
S 16 1.0
3.12100000e+05   -2.07290000e-06
4.67400000e+04   -1.52244000e-05
1.06400000e+04   -8.68378000e-05
3.01300000e+03   -3.29424800e-04
9.82800000e+02   -1.37229620e-03
3.54800000e+02   -3.77954040e-03
1.38400000e+02   -1.36469384e-02
5.73500000e+01   -2.90748718e-02
2.49200000e+01   -9.39954201e-02
1.12300000e+01   -1.27039889e-01
5.20100000e+00   -3.90368865e-01
2.42600000e+00   9.67690209e-02
9.67300000e-01   2.18317118e+00
4.45600000e-01   -1.63805873e+00
1.97100000e-01   -1.36613182e+00
8.63500000e-02   1.60111801e+00
P 10 1.0
2.95200000e+02   1.42953600e-04
6.99800000e+01   1.22489070e-03
2.26400000e+01   6.35892390e-03
8.48500000e+00   2.35884808e-02
3.45900000e+00   6.96777731e-02
1.50400000e+00   1.66446415e-01
6.78300000e-01   2.93356499e-01
3.08700000e-01   3.51201757e-01
1.40000000e-01   2.56386887e-01
6.17800000e-02   7.62169165e-02
P 10 1.0
2.95200000e+02   1.64119100e-04
6.99800000e+01   1.50145510e-03
2.26400000e+01   7.37691910e-03
8.48500000e+00   2.84317842e-02
3.45900000e+00   6.74783713e-02
1.50400000e+00   2.85759124e-01
6.78300000e-01   5.58607497e-01
3.08700000e-01   -8.98519083e-02
1.40000000e-01   -6.54650765e-01
6.17800000e-02   -2.60439145e-01
P 10 1.0
2.95200000e+02   4.06304700e-04
6.99800000e+01   3.59675900e-03
2.26400000e+01   1.97550020e-02
8.48500000e+00   8.25675839e-02
3.45900000e+00   2.83930168e-01
1.50400000e+00   7.77020255e-01
6.78300000e-01   -4.43564826e-01
3.08700000e-01   -1.03884454e+00
1.40000000e-01   5.73532240e-01
6.17800000e-02   3.86981582e-01
D 5 1.0
4.54200000e+00   1.43889048e-02
1.97900000e+00   7.13989420e-02
8.62100000e-01   3.57076052e-01
3.75600000e-01   4.80335413e-01
1.63600000e-01   2.55117645e-01
D 5 1.0
4.54200000e+00   -7.63546200e-04
1.97900000e+00   3.07148921e-01
8.62100000e-01   7.74419900e-01
3.75600000e-01   -4.24221517e-01
1.63600000e-01   -5.69104609e-01
F 4 1.0
2.63100000e+00   3.34914704e-02
1.25500000e+00   2.98354910e-01
5.98800000e-01   5.16839650e-01
2.85700000e-01   3.06133004e-01
****
-N
S 16 1.0
4.32300000e+05   5.59360000e-06
6.47000000e+04   4.35138000e-05
1.47200000e+04   2.28928700e-04
4.17000000e+03   9.65017100e-04
1.36100000e+03   3.50219040e-03
4.91200000e+02   1.12921163e-02
1.91600000e+02   3.26128265e-02
7.94100000e+01   8.32972697e-02
3.45300000e+01   1.79985658e-01
1.55800000e+01   3.05003513e-01
7.23200000e+00   3.41159312e-01
3.38200000e+00   1.77482697e-01
1.36900000e+00   1.98840957e-02
6.24800000e-01   -1.24663480e-03
2.74700000e-01   1.04010390e-03
1.19200000e-01   -1.26586000e-04
S 16 1.0
4.32300000e+05   1.23770000e-06
6.47000000e+04   9.61460000e-06
1.47200000e+04   5.07014000e-05
4.17000000e+03   2.13291100e-04
1.36100000e+03   7.78459400e-04
4.91200000e+02   2.51336340e-03
1.91600000e+02   7.39724800e-03
7.94100000e+01   1.93531475e-02
3.45300000e+01   4.49446014e-02
1.55800000e+01   8.62431945e-02
7.23200000e+00   1.34250976e-01
3.38200000e+00   1.06013878e-01
1.36900000e+00   -1.38417092e-01
6.24800000e-01   -4.39126760e-01
2.74700000e-01   -4.31343581e-01
1.19200000e-01   -1.50718609e-01
S 16 1.0
4.32300000e+05   1.39480000e-06
6.47000000e+04   1.09071000e-05
1.47200000e+04   5.69709000e-05
4.17000000e+03   2.42756300e-04
1.36100000e+03   8.72395100e-04
4.91200000e+02   2.87588280e-03
1.91600000e+02   8.29427670e-03
7.94100000e+01   2.25053948e-02
3.45300000e+01   5.12093507e-02
1.55800000e+01   1.04849727e-01
7.23200000e+00   1.64429024e-01
3.38200000e+00   1.71055872e-01
1.36900000e+00   -5.97499064e-01
6.24800000e-01   -9.10291398e-01
2.74700000e-01   5.23452769e-01
1.19200000e-01   8.20052144e-01
S 16 1.0
4.32300000e+05   -2.07200000e-06
6.47000000e+04   -1.53930000e-05
1.47200000e+04   -8.65570000e-05
4.17000000e+03   -3.34467200e-04
1.36100000e+03   -1.35998010e-03
4.91200000e+02   -3.86617150e-03
1.91600000e+02   -1.34702049e-02
7.94100000e+01   -3.00266728e-02
3.45300000e+01   -9.25316587e-02
1.55800000e+01   -1.38615171e-01
7.23200000e+00   -3.82493166e-01
3.38200000e+00   9.54870859e-02
1.36900000e+00   2.04696644e+00
6.24800000e-01   -1.30083367e+00
2.74700000e-01   -1.61851336e+00
1.19200000e-01   1.64264012e+00
P 10 1.0
4.15900000e+02   1.49351500e-04
9.86100000e+01   1.28527800e-03
3.19200000e+01   6.74821670e-03
1.20000000e+01   2.54480843e-02
4.91900000e+00   7.55743643e-02
2.14800000e+00   1.75828080e-01
9.69600000e-01   2.96219513e-01
4.39900000e-01   3.44109940e-01
1.97800000e-01   2.50361577e-01
8.60300000e-02   7.63931220e-02
P 10 1.0
4.15900000e+02   1.95109000e-04
9.86100000e+01   1.75701950e-03
3.19200000e+01   8.99352330e-03
1.20000000e+01   3.54017865e-02
4.91900000e+00   9.70144192e-02
2.14800000e+00   3.24562521e-01
9.69600000e-01   5.07018547e-01
4.39900000e-01   -1.45468019e-01
1.97800000e-01   -6.20130974e-01
8.60300000e-02   -2.42720658e-01
P 10 1.0
4.15900000e+02   4.16269200e-04
9.86100000e+01   3.64253630e-03
3.19200000e+01   2.08775389e-02
1.20000000e+01   8.69515693e-02
4.91900000e+00   3.01954565e-01
2.14800000e+00   7.48192432e-01
9.69600000e-01   -5.36601609e-01
4.39900000e-01   -9.62402874e-01
1.97800000e-01   5.97938688e-01
8.60300000e-02   3.81282295e-01
D 5 1.0
6.71700000e+00   1.53532025e-02
2.89600000e+00   7.39377840e-02
1.24900000e+00   3.61114918e-01
5.38000000e-01   4.78400826e-01
2.32000000e-01   2.54877565e-01
D 5 1.0
6.71700000e+00   1.33057296e-02
2.89600000e+00   3.12470144e-01
1.24900000e+00   7.43203706e-01
5.38000000e-01   -3.99952197e-01
2.32000000e-01   -5.77366313e-01
F 4 1.0
3.82900000e+00   3.62155054e-02
1.79500000e+00   3.00102167e-01
8.41000000e-01   5.30147509e-01
3.94000000e-01   2.93011802e-01
****
-O
S 16 1.0
5.70800000e+05   5.54770000e-06
8.54800000e+04   4.31114000e-05
1.94600000e+04   2.26687800e-04
5.51200000e+03   9.56446100e-04
1.79800000e+03   3.47348060e-03
6.48900000e+02   1.11986722e-02
2.53100000e+02   3.23902914e-02
1.04900000e+02   8.28666917e-02
4.56500000e+01   1.79599915e-01
2.06200000e+01   3.05252295e-01
9.58700000e+00   3.40941604e-01
4.49300000e+00   1.77462875e-01
1.83700000e+00   2.04404056e-02
8.34900000e-01   -1.12254760e-03
3.65800000e-01   9.01550300e-04
1.57000000e-01   -1.42089000e-04
S 16 1.0
5.70800000e+05   1.26190000e-06
8.54800000e+04   9.79420000e-06
1.94600000e+04   5.16082000e-05
5.51200000e+03   2.17376000e-04
1.79800000e+03   7.93634000e-04
6.48900000e+02   2.56368280e-03
2.53100000e+02   7.55406490e-03
1.04900000e+02   1.98252847e-02
4.56500000e+01   4.62226113e-02
2.06200000e+01   8.93623473e-02
9.58700000e+00   1.38343462e-01
4.49300000e+00   1.05181307e-01
1.83700000e+00   -1.49165905e-01
8.34900000e-01   -4.43538639e-01
3.65800000e-01   -4.30421768e-01
1.57000000e-01   -1.39284763e-01
S 16 1.0
5.70800000e+05   -1.49560000e-06
8.54800000e+04   -1.16782000e-05
1.94600000e+04   -6.10049000e-05
5.51200000e+03   -2.59966200e-04
1.79800000e+03   -9.35972900e-04
6.48900000e+02   -3.08166350e-03
2.53100000e+02   -8.91883060e-03
1.04900000e+02   -2.42145842e-02
4.56500000e+01   -5.55592008e-02
2.06200000e+01   -1.14527593e-01
9.58700000e+00   -1.82885364e-01
4.49300000e+00   -1.75395843e-01
1.83700000e+00   7.13860208e-01
8.34900000e-01   8.83104152e-01
3.65800000e-01   -7.22845012e-01
1.57000000e-01   -6.62903050e-01
S 16 1.0
5.70800000e+05   -2.10120000e-06
8.54800000e+04   -1.53046000e-05
1.94600000e+04   -8.83188000e-05
5.51200000e+03   -3.29606500e-04
1.79800000e+03   -1.40118000e-03
6.48900000e+02   -3.76970610e-03
2.53100000e+02   -1.40318733e-02
1.04900000e+02   -2.89525787e-02
4.56500000e+01   -9.82062901e-02
2.06200000e+01   -1.30740865e-01
9.58700000e+00   -4.33993969e-01
4.49300000e+00   1.77427381e-01
1.83700000e+00   2.18658844e+00
8.34900000e-01   -1.84886022e+00
3.65800000e-01   -1.06263353e+00
1.57000000e-01   1.46444115e+00
P 10 1.0
5.25600000e+02   1.67663100e-04
1.24600000e+02   1.44341600e-03
4.03400000e+01   7.59732890e-03
1.51800000e+01   2.88049894e-02
6.24500000e+00   8.49419814e-02
2.73200000e+00   1.89963117e-01
1.22700000e+00   2.99047865e-01
5.49200000e-01   3.32056996e-01
2.41800000e-01   2.41992085e-01
1.02500000e-01   8.36337245e-02
P 10 1.0
5.25600000e+02   2.04132700e-04
1.24600000e+02   1.79921620e-03
4.03400000e+01   9.35497490e-03
1.51800000e+01   3.61612981e-02
6.24500000e+00   1.04785215e-01
2.73200000e+00   3.13224909e-01
1.22700000e+00   4.46483313e-01
5.49200000e-01   -1.16219022e-01
2.41800000e-01   -5.39812159e-01
1.02500000e-01   -3.46845177e-01
P 10 1.0
5.25600000e+02   3.39750900e-04
1.24600000e+02   3.05971660e-03
4.03400000e+01   1.66722601e-02
1.51800000e+01   6.91106710e-02
6.24500000e+00   2.24673930e-01
2.73200000e+00   6.38777042e-01
1.22700000e+00   -2.24450373e-01
5.49200000e-01   -9.38196350e-01
2.41800000e-01   1.16475904e-01
1.02500000e-01   7.36644552e-01
D 5 1.0
8.25300000e+00   2.04005719e-02
3.59700000e+00   9.41369585e-02
1.56800000e+00   3.96477091e-01
6.84000000e-01   4.55360161e-01
2.98000000e-01   2.20405730e-01
D 5 1.0
8.25300000e+00   2.53040956e-02
3.59700000e+00   3.69383220e-01
1.56800000e+00   6.50550865e-01
6.84000000e-01   -4.11645852e-01
2.98000000e-01   -5.80497766e-01
F 4 1.0
5.43000000e+00   3.35228290e-02
2.41600000e+00   2.88431165e-01
1.07500000e+00   5.27243780e-01
4.78000000e-01   3.29660778e-01
****
-F
S 16 1.0
7.23500000e+05   5.55530000e-06
1.08400000e+05   4.31553000e-05
2.46800000e+04   2.26888200e-04
6.99000000e+03   9.57552400e-04
2.28200000e+03   3.46841300e-03
8.24600000e+02   1.11796501e-02
3.21800000e+02   3.23122990e-02
1.33500000e+02   8.27520288e-02
5.81100000e+01   1.79778821e-01
2.62800000e+01   3.05381571e-01
1.22400000e+01   3.39966883e-01
5.74700000e+00   1.76460081e-01
2.36500000e+00   2.11818400e-02
1.07100000e+00   2.01810000e-04
4.68100000e-01   2.01228700e-03
1.99400000e-01   1.86918000e-04
S 16 1.0
7.23500000e+05   1.30260000e-06
1.08400000e+05   1.01077000e-05
2.46800000e+04   5.32435000e-05
6.99000000e+03   2.24379700e-04
2.28200000e+03   8.16840000e-04
8.24600000e+02   2.63904770e-03
3.21800000e+02   7.76806640e-03
1.33500000e+02   2.04244295e-02
5.81100000e+01   4.77452371e-02
2.62800000e+01   9.24737947e-02
1.22400000e+01   1.41959438e-01
5.74700000e+00   1.04067345e-01
2.36500000e+00   -1.57152841e-01
1.07100000e+00   -4.45384340e-01
4.68100000e-01   -4.28296901e-01
1.99400000e-01   -1.33422900e-01
S 16 1.0
7.23500000e+05   -1.58120000e-06
1.08400000e+05   -1.23348000e-05
2.46800000e+04   -6.44826000e-05
6.99000000e+03   -2.74554700e-04
2.28200000e+03   -9.87382600e-04
8.24600000e+02   -3.24507940e-03
3.21800000e+02   -9.40855790e-03
1.33500000e+02   -2.55267961e-02
5.81100000e+01   -5.90490461e-02
2.62800000e+01   -1.21829593e-01
1.22400000e+01   -1.97106235e-01
5.74700000e+00   -1.74313349e-01
2.36500000e+00   8.01133928e-01
1.07100000e+00   8.43347803e-01
4.68100000e-01   -8.43766683e-01
1.99400000e-01   -5.56541527e-01
S 16 1.0
7.23500000e+05   -2.21380000e-06
1.08400000e+05   -1.57194000e-05
2.46800000e+04   -9.39462000e-05
6.99000000e+03   -3.34204000e-04
2.28200000e+03   -1.50315470e-03
8.24600000e+02   -3.74960300e-03
3.21800000e+02   -1.52245069e-02
1.33500000e+02   -2.82133583e-02
5.81100000e+01   -1.08737960e-01
2.62800000e+01   -1.21479459e-01
1.22400000e+01   -5.12410504e-01
5.74700000e+00   3.08944627e-01
2.36500000e+00   2.31713096e+00
1.07100000e+00   -2.43988488e+00
4.68100000e-01   -4.17998152e-01
1.99400000e-01   1.21555675e+00
P 10 1.0
6.60000000e+02   1.78229200e-04
1.56400000e+02   1.53635190e-03
5.06400000e+01   8.12284340e-03
1.90800000e+01   3.09453269e-02
7.87200000e+00   9.08038263e-02
3.44900000e+00   1.97614180e-01
1.54500000e+00   3.00590618e-01
6.86400000e-01   3.26422450e-01
2.98600000e-01   2.39668526e-01
1.24500000e-01   8.12040964e-02
P 10 1.0
6.60000000e+02   2.34347800e-04
1.56400000e+02   2.07242600e-03
5.06400000e+01   1.08206813e-02
1.90800000e+01   4.23975838e-02
7.87200000e+00   1.25261742e-01
3.44900000e+00   3.55755402e-01
1.54500000e+00   4.26059781e-01
6.86400000e-01   -1.96265343e-01
2.98600000e-01   -5.53936553e-01
1.24500000e-01   -2.62152264e-01
P 10 1.0
6.60000000e+02   3.96333300e-04
1.56400000e+02   3.38304610e-03
5.06400000e+01   1.96902218e-02
1.90800000e+01   7.73666944e-02
7.87200000e+00   2.75392562e-01
3.44900000e+00   6.85583994e-01
1.54500000e+00   -4.98790106e-01
6.86400000e-01   -8.78659405e-01
2.98600000e-01   4.22153705e-01
1.24500000e-01   5.25305084e-01
D 5 1.0
1.05730000e+01   2.27863167e-02
4.61300000e+00   1.01470167e-01
2.01300000e+00   4.10653684e-01
8.78000000e-01   4.49088535e-01
3.83000000e-01   2.03354826e-01
D 5 1.0
1.05730000e+01   3.38687384e-02
4.61300000e+00   3.93252355e-01
2.01300000e+00   6.20292128e-01
8.78000000e-01   -4.43973787e-01
3.83000000e-01   -5.56278968e-01
F 4 1.0
7.56300000e+00   2.56618573e-02
3.33000000e+00   2.72433403e-01
1.46600000e+00   5.42962543e-01
6.45000000e-01   3.33550324e-01
****
-Ne
S 16 1.0
9.02400000e+05   5.50710000e-06
1.35100000e+05   4.28234000e-05
3.07500000e+04   2.25142500e-04
8.71000000e+03   9.50160200e-04
2.84200000e+03   3.44718850e-03
1.02600000e+03   1.11254471e-02
4.00100000e+02   3.22056752e-02
1.65900000e+02   8.25989133e-02
7.22100000e+01   1.79905642e-01
3.26600000e+01   3.06052078e-01
1.52200000e+01   3.40125584e-01
7.14900000e+00   1.76168221e-01
2.95700000e+00   2.10152784e-02
1.33500000e+00   -5.07437900e-04
5.81600000e-01   1.05785740e-03
2.46300000e-01   -5.98773000e-05
S 16 1.0
9.02400000e+05   1.29630000e-06
1.35100000e+05   1.00690000e-05
3.07500000e+04   5.30405000e-05
8.71000000e+03   2.23517100e-04
2.84200000e+03   8.15055900e-04
1.02600000e+03   2.63688220e-03
4.00100000e+02   7.77600830e-03
1.65900000e+02   2.04887059e-02
7.22100000e+01   4.80966546e-02
3.26600000e+01   9.35683962e-02
1.52200000e+01   1.43356072e-01
7.14900000e+00   1.02155876e-01
2.95700000e+00   -1.62934767e-01
1.33500000e+00   -4.46676169e-01
5.81600000e-01   -4.25862512e-01
2.46300000e-01   -1.30306294e-01
S 16 1.0
9.02400000e+05   -1.61150000e-06
1.35100000e+05   -1.25800000e-05
3.07500000e+04   -6.57939000e-05
8.71000000e+03   -2.79967400e-04
2.84200000e+03   -1.00926080e-03
1.02600000e+03   -3.31830470e-03
4.00100000e+02   -9.64836690e-03
1.65900000e+02   -2.61882549e-02
7.22100000e+01   -6.09198166e-02
3.26600000e+01   -1.26041391e-01
1.52200000e+01   -2.05488897e-01
7.14900000e+00   -1.71923360e-01
2.95700000e+00   8.48906100e-01
1.33500000e+00   8.13169457e-01
5.81600000e-01   -9.01853688e-01
2.46300000e-01   -4.99925119e-01
S 16 1.0
9.02400000e+05   -2.27750000e-06
1.35100000e+05   -1.58878000e-05
3.07500000e+04   -9.74546000e-05
8.71000000e+03   -3.34413100e-04
2.84200000e+03   -1.57289810e-03
1.02600000e+03   -3.71614540e-03
4.00100000e+02   -1.60993168e-02
1.65900000e+02   -2.75130195e-02
7.22100000e+01   -1.16504533e-01
3.26600000e+01   -1.14236147e-01
1.52200000e+01   -5.76611990e-01
7.14900000e+00   4.17635713e-01
2.95700000e+00   2.38840962e+00
1.33500000e+00   -2.83819246e+00
5.81600000e-01   4.97789435e-02
2.46300000e-01   1.01516124e+00
P 10 1.0
8.15600000e+02   1.84770500e-04
1.93300000e+02   1.59410930e-03
6.26000000e+01   8.46535310e-03
2.36100000e+01   3.24030611e-02
9.76200000e+00   9.47184717e-02
4.28100000e+00   2.02624168e-01
1.91500000e+00   3.01794970e-01
8.47600000e-01   3.23166976e-01
3.66000000e-01   2.37138589e-01
1.51000000e-01   7.91176295e-02
P 10 1.0
8.15600000e+02   2.55486400e-04
1.93300000e+02   2.25791630e-03
6.26000000e+01   1.18809731e-02
2.36100000e+01   4.69683102e-02
9.76200000e+00   1.40960018e-01
4.28100000e+00   3.82289571e-01
1.91500000e+00   4.04957116e-01
8.47600000e-01   -2.48772519e-01
3.66000000e-01   -5.50555989e-01
1.51000000e-01   -2.14656548e-01
P 10 1.0
8.15600000e+02   4.49349300e-04
1.93300000e+02   3.64469480e-03
6.26000000e+01   2.25385482e-02
2.36100000e+01   8.42160085e-02
9.76200000e+00   3.25411552e-01
4.28100000e+00   7.22034611e-01
1.91500000e+00   -7.51414382e-01
8.47600000e-01   -7.61544619e-01
3.66000000e-01   6.36069389e-01
1.51000000e-01   3.27481185e-01
D 5 1.0
1.33170000e+01   2.47658998e-02
5.80300000e+00   1.06876555e-01
2.52900000e+00   4.20540693e-01
1.10200000e+00   4.44946874e-01
4.80000000e-01   1.90871284e-01
D 5 1.0
1.33170000e+01   4.02982534e-02
5.80300000e+00   4.04860485e-01
2.52900000e+00   5.99892024e-01
1.10200000e+00   -4.61442784e-01
4.80000000e-01   -5.44031357e-01
F 4 1.0
1.03560000e+01   1.50197139e-02
4.53800000e+00   2.51242680e-01
1.98900000e+00   5.75622078e-01
8.71000000e-01   3.19708463e-01
****
-Na
S 21 1.0
1.91870000e+06   2.70880000e-06
2.87270000e+05   2.10578000e-05
6.53820000e+04   1.10786800e-04
1.85230000e+04   4.67532600e-04
6.04540000e+03   1.70132840e-03
2.18420000e+03   5.51507460e-03
8.53110000e+02   1.62308700e-02
3.54690000e+02   4.31395655e-02
1.55330000e+02   1.01486023e-01
7.12340000e+01   1.99394305e-01
3.38350000e+01   3.08728896e-01
1.63490000e+01   3.06705230e-01
8.00820000e+00   1.38088158e-01
3.67130000e+00   2.28929786e-02
1.71180000e+00   1.32950975e-02
7.91470000e-01   1.36239139e-02
3.54790000e-01   3.73867660e-03
9.06640000e-02   7.44574000e-05
4.43130000e-02   -9.52170000e-06
2.19480000e-02   2.13706000e-05
1.08210000e-02   0.00000000e+00
S 21 1.0
1.91870000e+06   7.48500000e-07
2.87270000e+05   5.81770000e-06
6.53820000e+04   3.06178000e-05
1.85230000e+04   1.29225900e-04
6.04540000e+03   4.70970800e-04
2.18420000e+03   1.53073460e-03
8.53110000e+02   4.54125400e-03
3.54690000e+02   1.22699314e-02
1.55330000e+02   2.99593063e-02
7.12340000e+01   6.33214284e-02
3.38350000e+01   1.14295475e-01
1.63490000e+01   1.54163786e-01
8.00820000e+00   8.93386546e-02
3.67130000e+00   -1.65977411e-01
1.71180000e+00   -4.38423509e-01
7.91470000e-01   -4.29104953e-01
3.54790000e-01   -1.29316724e-01
9.06640000e-02   4.40490600e-04
4.43130000e-02   -2.47939490e-03
2.19480000e-02   9.62642900e-04
1.08210000e-02   -4.04101000e-04
S 21 1.0
1.91870000e+06   1.09600000e-07
2.87270000e+05   8.51300000e-07
6.53820000e+04   4.48290000e-06
1.85230000e+04   1.89095000e-05
6.04540000e+03   6.89893000e-05
2.18420000e+03   2.24129900e-04
8.53110000e+02   6.66689500e-04
3.54690000e+02   1.80444930e-03
1.55330000e+02   4.44375000e-03
7.12340000e+01   9.49314110e-03
3.38350000e+01   1.76175702e-02
1.63490000e+01   2.47238067e-02
8.00820000e+00   1.50685595e-02
3.67130000e+00   -3.26908857e-02
1.71180000e+00   -9.05675951e-02
7.91470000e-01   -1.27595009e-01
3.54790000e-01   -1.22199518e-01
9.06640000e-02   2.66615947e-01
4.43130000e-02   5.62246346e-01
2.19480000e-02   2.79758335e-01
1.08210000e-02   1.84296293e-02
S 21 1.0
1.91870000e+06   -9.12100000e-07
2.87270000e+05   -7.05970000e-06
6.53820000e+04   -3.73862000e-05
1.85230000e+04   -1.56574600e-04
6.04540000e+03   -5.77045300e-04
2.18420000e+03   -1.85767720e-03
8.53110000e+02   -5.64162320e-03
3.54690000e+02   -1.53304856e-02
1.55330000e+02   -4.00233925e-02
7.12340000e+01   -8.43610950e-02
3.38350000e+01   -1.52656528e-01
1.63490000e+01   -2.12193144e-01
8.00820000e+00   -1.08260808e-01
3.67130000e+00   9.47407488e-01
1.71180000e+00   7.69196129e-01
7.91470000e-01   -9.53788381e-01
3.54790000e-01   -5.97900103e-01
9.06640000e-02   4.63503976e-02
4.43130000e-02   2.18619967e-01
2.19480000e-02   8.03942641e-02
1.08210000e-02   9.83466700e-03
S 21 1.0
1.91870000e+06   2.03180000e-06
2.87270000e+05   1.61964000e-05
6.53820000e+04   8.22300000e-05
1.85230000e+04   3.64715300e-04
6.04540000e+03   1.25846160e-03
2.18420000e+03   4.47591370e-03
8.53110000e+02   1.28756216e-02
3.54690000e+02   4.44201519e-02
1.55330000e+02   1.24991099e-01
7.12340000e+01   2.83631891e-01
3.38350000e+01   1.68789391e-01
1.63490000e+01   1.87955419e-01
8.00820000e+00   -8.57604112e-01
3.67130000e+00   -1.25413242e+00
1.71180000e+00   1.97935541e+00
7.91470000e-01   4.18323562e-01
3.54790000e-01   -1.26590249e+00
9.06640000e-02   -2.17394423e-01
4.43130000e-02   4.80560744e-01
2.19480000e-02   1.03859080e-03
1.08210000e-02   4.03416859e-02
P 15 1.0
3.04420000e+03   2.81041000e-05
7.20020000e+02   2.56512000e-04
2.34420000e+02   1.41776520e-03
8.96660000e+01   6.39168250e-03
3.66950000e+01   2.31537137e-02
1.62560000e+01   6.52632255e-02
7.65930000e+00   1.44068059e-01
3.71250000e+00   2.42657238e-01
1.79920000e+00   3.06650146e-01
8.62880000e-01   2.85522924e-01
4.01040000e-01   1.56904919e-01
1.77590000e-01   2.50223117e-02
8.07000000e-02   9.79528500e-04
3.67000000e-02   1.43310800e-04
1.67000000e-02   3.82855000e-05
P 15 1.0
3.04420000e+03   4.22160000e-05
7.20020000e+02   3.89098500e-04
2.34420000e+02   2.22141080e-03
8.96660000e+01   1.03861947e-02
3.66950000e+01   3.69679527e-02
1.62560000e+01   1.02091536e-01
7.65930000e+00   2.60145450e-01
3.71250000e+00   4.51233315e-01
1.79920000e+00   1.11611823e-01
8.62880000e-01   -4.76591870e-01
4.01040000e-01   -4.16152570e-01
1.77590000e-01   -9.94949247e-02
8.07000000e-02   -1.17309641e-02
3.67000000e-02   -3.91016680e-03
1.67000000e-02   2.09826000e-04
D 3 1.0
2.35000000e+00   8.48536377e-01
5.60000000e-01   2.80121913e-01
1.40000000e-01   -1.51540850e-02
****
-Mg
S 21 1.0
3.19910000e+06   1.79500000e-06
4.79000000e+05   1.39619000e-05
1.09010000e+05   7.34120000e-05
3.08780000e+04   3.10361400e-04
1.00750000e+04   1.12952010e-03
3.63790000e+03   3.68251510e-03
1.41950000e+03   1.09059255e-02
5.89350000e+02   2.95927497e-02
2.57530000e+02   7.21890156e-02
1.17170000e+02   1.55264953e-01
5.47620000e+01   2.72711082e-01
2.62880000e+01   3.34448771e-01
1.28600000e+01   2.19916844e-01
6.26040000e+00   4.96777160e-02
2.85140000e+00   2.76015740e-03
1.30580000e+00   8.14324200e-04
5.83310000e-01   7.60996000e-05
1.68490000e-01   2.36754000e-05
8.56460000e-02   -2.06013000e-05
4.50770000e-02   1.10197000e-05
2.19340000e-02   -2.70940000e-06
S 21 1.0
3.19910000e+06   4.53700000e-07
4.79000000e+05   3.52560000e-06
1.09010000e+05   1.85673000e-05
3.08780000e+04   7.83671000e-05
1.00750000e+04   2.86187000e-04
3.63790000e+03   9.32526900e-04
1.41950000e+03   2.78865710e-03
5.89350000e+02   7.63924590e-03
2.57530000e+02   1.93013967e-02
1.17170000e+02   4.38512116e-02
5.47620000e+01   8.80107485e-02
2.62880000e+01   1.37273971e-01
1.28600000e+01   1.36976362e-01
6.26040000e+00   -4.20379328e-02
2.85140000e+00   -3.72787567e-01
1.30580000e+00   -5.19014763e-01
5.83310000e-01   -2.11210262e-01
1.68490000e-01   -2.78178800e-03
8.56460000e-02   -1.58740920e-03
4.50770000e-02   1.42578440e-03
2.19340000e-02   -4.18862200e-04
S 21 1.0
3.19910000e+06   8.75000000e-08
4.79000000e+05   6.78800000e-07
1.09010000e+05   3.58080000e-06
3.08780000e+04   1.50794000e-05
1.00750000e+04   5.52299000e-05
3.63790000e+03   1.79363900e-04
1.41950000e+03   5.38857700e-04
5.89350000e+02   1.47013010e-03
2.57530000e+02   3.74429760e-03
1.17170000e+02   8.48067780e-03
5.47620000e+01   1.73277526e-02
2.62880000e+01   2.71678567e-02
1.28600000e+01   2.86523167e-02
6.26040000e+00   -1.04754726e-02
2.85140000e+00   -8.57137348e-02
1.30580000e+00   -1.68548085e-01
5.83310000e-01   -1.67989351e-01
1.68490000e-01   2.25842419e-01
8.56460000e-02   4.54327383e-01
4.50770000e-02   3.90225285e-01
2.19340000e-02   8.48474620e-02
S 21 1.0
3.19910000e+06   2.80000000e-08
4.79000000e+05   2.39500000e-07
1.09010000e+05   1.09450000e-06
3.08780000e+04   5.54920000e-06
1.00750000e+04   1.60017000e-05
3.63790000e+03   6.91337000e-05
1.41950000e+03   1.45838200e-04
5.89350000e+02   5.99166500e-04
2.57530000e+02   9.15827800e-04
1.17170000e+02   3.74560390e-03
5.47620000e+01   3.36867780e-03
2.62880000e+01   1.48488419e-02
1.28600000e+01   -2.94189980e-03
6.26040000e+00   2.03771606e-02
2.85140000e+00   -7.55531699e-02
1.30580000e+00   3.31803053e-02
5.83310000e-01   -2.10262284e-01
1.68490000e-01   8.01690086e-01
8.56460000e-02   -2.13440679e+00
4.50770000e-02   4.23794935e+00
2.19340000e-02   -3.17425812e+00
S 21 1.0
3.19910000e+06   6.47000000e-08
4.79000000e+05   4.37600000e-07
1.09010000e+05   2.80090000e-06
3.08780000e+04   9.06210000e-06
1.00750000e+04   4.57595000e-05
3.63790000e+03   9.86988000e-05
1.41950000e+03   4.76389300e-04
5.89350000e+02   7.14558500e-04
2.57530000e+02   3.59490610e-03
1.17170000e+02   3.28477410e-03
5.47620000e+01   1.91881365e-02
2.62880000e+01   2.27814460e-03
1.28600000e+01   5.66985070e-02
6.26040000e+00   -7.72645697e-02
2.85140000e+00   7.66595026e-02
1.30580000e+00   -3.92945801e-01
5.83310000e-01   3.20841673e-01
1.68490000e-01   -2.18148721e+00
8.56460000e-02   8.02815458e+00
4.50770000e-02   -8.92239058e+00
2.19340000e-02   3.15527468e+00
P 15 1.0
4.15780000e+03   2.36086000e-05
9.84530000e+02   2.17246800e-04
3.20090000e+02   1.20606720e-03
1.21730000e+02   5.61654260e-03
4.98920000e+01   2.02158577e-02
2.25420000e+01   5.66094004e-02
1.07490000e+01   1.30038527e-01
5.28990000e+00   2.29131731e-01
2.59960000e+00   3.14520771e-01
1.25180000e+00   3.05194501e-01
5.92460000e-01   1.53594898e-01
2.69410000e-01   2.25671416e-02
1.22500000e-01   1.13636480e-03
5.57000000e-02   2.59697200e-04
2.53000000e-02   1.37661000e-05
P 15 1.0
4.15780000e+03   1.41670000e-06
9.84530000e+02   1.92918000e-05
3.20090000e+02   7.35564000e-05
1.21730000e+02   4.91881800e-04
4.98920000e+01   1.25317580e-03
2.25420000e+01   5.17293210e-03
1.07490000e+01   7.55102310e-03
5.28990000e+00   2.36912477e-02
2.59960000e+00   1.20432758e-02
1.25180000e+00   5.26499427e-02
5.92460000e-01   -4.00496777e-02
2.69410000e-01   8.31726078e-02
1.22500000e-01   -3.81744210e-01
5.57000000e-02   3.58175916e-01
2.53000000e-02   -1.11581282e+00
D 3 1.0
3.36000000e+00   2.16295093e-02
8.00000000e-01   4.97381850e-03
2.00000000e-01   9.96002292e-01
****
-Al
S 21 1.0
3.65200000e+06   1.86370000e-06
5.46800000e+05   1.44635000e-05
1.24500000e+05   7.61824000e-05
3.54400000e+04   3.15823500e-04
1.18400000e+04   1.09738740e-03
4.43400000e+03   3.36970980e-03
1.81200000e+03   9.32218810e-03
7.91500000e+02   2.37993006e-02
3.61000000e+02   5.68193211e-02
1.69500000e+02   1.22468847e-01
8.16800000e+01   2.23897590e-01
4.02800000e+01   3.13444677e-01
2.02500000e+01   2.74977258e-01
1.02300000e+01   1.10573391e-01
4.80200000e+00   1.19196229e-02
2.33900000e+00   6.36932200e-04
1.16300000e+00   4.48769200e-04
5.88200000e-01   -3.80120000e-05
2.31100000e-01   5.93791000e-05
1.02700000e-01   5.87612000e-05
4.52100000e-02   2.61452000e-05
S 21 1.0
3.65200000e+06   4.84800000e-07
5.46800000e+05   3.76070000e-06
1.24500000e+05   1.98230000e-05
3.54400000e+04   8.21362000e-05
1.18400000e+04   2.85993600e-04
4.43400000e+03   8.78972800e-04
1.81200000e+03   2.44968390e-03
7.91500000e+02   6.31372180e-03
3.61000000e+02   1.54946400e-02
1.69500000e+02   3.49794080e-02
8.16800000e+01   7.08150170e-02
4.02800000e+01   1.19490376e-01
2.02500000e+01   1.48928590e-01
1.02300000e+01   5.90936008e-02
4.80200000e+00   -2.16754778e-01
2.33900000e+00   -4.76900610e-01
1.16300000e+00   -3.76454511e-01
5.88200000e-01   -8.70507052e-02
2.31100000e-01   -1.25539970e-03
1.02700000e-01   2.27551840e-03
4.52100000e-02   5.97803400e-04
S 21 1.0
3.65200000e+06   1.10700000e-07
5.46800000e+05   8.59100000e-07
1.24500000e+05   4.52550000e-06
3.54400000e+04   1.87694000e-05
1.18400000e+04   6.52773000e-05
4.43400000e+03   2.00987800e-04
1.81200000e+03   5.59222300e-04
7.91500000e+02   1.44638300e-03
3.61000000e+02   3.54559880e-03
1.69500000e+02   8.06441740e-03
8.16800000e+01   1.63827254e-02
4.02800000e+01   2.82463510e-02
2.02500000e+01   3.59202031e-02
1.02300000e+01   1.51042507e-02
4.80200000e+00   -6.05797083e-02
2.33900000e+00   -1.50845870e-01
1.16300000e+00   -2.19775043e-01
5.88200000e-01   -9.45734630e-02
2.31100000e-01   4.00909611e-01
1.02700000e-01   6.09838548e-01
4.52100000e-02   1.81242505e-01
S 21 1.0
3.65200000e+06   1.49600000e-07
5.46800000e+05   1.17350000e-06
1.24500000e+05   6.08730000e-06
3.54400000e+04   2.57771000e-05
1.18400000e+04   8.71996000e-05
4.43400000e+03   2.78364200e-04
1.81200000e+03   7.39521600e-04
7.91500000e+02   2.02563180e-03
3.61000000e+02   4.64223630e-03
1.69500000e+02   1.14436286e-02
8.16800000e+01   2.11580673e-02
4.02800000e+01   4.14650571e-02
2.02500000e+01   4.35211688e-02
1.02300000e+01   3.24891435e-02
4.80200000e+00   -1.19650402e-01
2.33900000e+00   -1.60003196e-01
1.16300000e+00   -5.19835133e-01
5.88200000e-01   1.66599052e-01
2.31100000e-01   1.84383214e+00
1.02700000e-01   -8.37723991e-01
4.52100000e-02   -7.63734360e-01
S 21 1.0
3.65200000e+06   2.06100000e-07
5.46800000e+05   1.71530000e-06
1.24500000e+05   8.14900000e-06
3.54400000e+04   3.87797000e-05
1.18400000e+04   1.11847200e-04
4.43400000e+03   4.37120400e-04
1.81200000e+03   8.87074100e-04
7.91500000e+02   3.35299490e-03
3.61000000e+02   5.17038220e-03
1.69500000e+02   2.00182998e-02
8.16800000e+01   2.08212154e-02
4.02800000e+01   8.17328395e-02
2.02500000e+01   1.53743546e-02
1.02300000e+01   1.37609815e-01
4.80200000e+00   -4.14141440e-01
2.33900000e+00   2.14720916e-01
1.16300000e+00   -2.09270766e+00
5.88200000e-01   3.51390605e+00
2.31100000e-01   -8.39589520e-01
1.02700000e-01   -2.19068436e+00
4.52100000e-02   1.83762412e+00
P 14 1.0
2.88400000e+03   6.38513000e-05
6.83200000e+02   5.63618100e-04
2.22000000e+02   3.17209690e-03
8.48200000e+01   1.32523750e-02
3.58100000e+01   4.33836653e-02
1.62200000e+01   1.12060310e-01
7.70200000e+00   2.18014276e-01
3.74100000e+00   3.11943174e-01
1.83100000e+00   3.16943976e-01
8.87800000e-01   1.78925133e-01
3.98900000e-01   3.09903761e-02
1.71800000e-01   1.20673500e-04
7.29800000e-02   6.68944900e-04
3.06900000e-02   -1.26314900e-04
P 14 1.0
2.88400000e+03   1.20316000e-05
6.83200000e+02   1.06831000e-04
2.22000000e+02   5.99099500e-04
8.48200000e+01   2.52558480e-03
3.58100000e+01   8.29114610e-03
1.62200000e+01   2.18958429e-02
7.70200000e+00   4.30126547e-02
3.74100000e+00   6.33327606e-02
1.83100000e+00   6.77298350e-02
8.87800000e-01   4.17050279e-02
3.98900000e-01   -1.30263600e-01
1.71800000e-01   -4.20265513e-01
7.29800000e-02   -4.49846925e-01
3.06900000e-02   -1.54440166e-01
P 14 1.0
2.88400000e+03   1.42841000e-05
6.83200000e+02   1.36056600e-04
2.22000000e+02   7.11550200e-04
8.48200000e+01   3.21614900e-03
3.58100000e+01   9.73602490e-03
1.62200000e+01   2.78786993e-02
7.70200000e+00   4.98714840e-02
3.74100000e+00   8.77150859e-02
1.83100000e+00   7.07128658e-02
8.87800000e-01   1.57537627e-01
3.98900000e-01   -4.80977977e-01
1.71800000e-01   -8.34821097e-01
7.29800000e-02   7.14980598e-01
3.06900000e-02   4.86129239e-01
P 14 1.0
2.88400000e+03   2.38482000e-05
6.83200000e+02   1.94281400e-04
2.22000000e+02   1.18801140e-03
8.48200000e+01   4.59894110e-03
3.58100000e+01   1.63337058e-02
1.62200000e+01   3.82089444e-02
7.70200000e+00   9.42740455e-02
3.74100000e+00   1.11042689e-01
1.83100000e+00   1.90893453e-01
8.87800000e-01   1.36933213e-01
3.98900000e-01   -1.87225306e+00
1.71800000e-01   1.65161071e+00
7.29800000e-02   2.22042391e-01
3.06900000e-02   -8.23645039e-01
D 5 1.0
2.21430000e+00   1.78097303e-02
9.44900000e-01   1.04024313e-02
4.03200000e-01   2.59473672e-01
1.72100000e-01   5.57049317e-01
7.34300000e-02   3.06491357e-01
D 5 1.0
2.21430000e+00   8.12809320e-03
9.44900000e-01   -7.80708823e-02
4.03200000e-01   8.75507330e-01
1.72100000e-01   7.40558985e-02
7.34300000e-02   -9.04595539e-01
F 4 1.0
8.75600000e-01   -1.56499578e-02
4.47200000e-01   2.90304534e-01
2.28400000e-01   4.53639208e-01
1.16700000e-01   3.91701193e-01
****
-Si
S 21 1.0
4.46500000e+06   1.74730000e-06
6.68500000e+05   1.35737000e-05
1.52200000e+05   7.14074000e-05
4.33000000e+04   2.97258300e-04
1.44100000e+04   1.03828330e-03
5.39400000e+03   3.17467540e-03
2.21200000e+03   8.73249580e-03
9.68100000e+02   2.23831560e-02
4.41200000e+02   5.37277388e-02
2.07100000e+02   1.16649627e-01
9.98000000e+01   2.15980191e-01
4.92400000e+01   3.09568372e-01
2.47400000e+01   2.83949358e-01
1.24700000e+01   1.22238608e-01
5.79500000e+00   1.41879507e-02
2.83000000e+00   2.86092300e-04
1.40700000e+00   5.80965400e-04
6.99500000e-01   -1.36262400e-04
3.08300000e-01   1.13232400e-04
1.38500000e-01   5.83027000e-05
6.14500000e-02   3.34760000e-05
S 21 1.0
4.46500000e+06   4.65600000e-07
6.68500000e+05   3.61540000e-06
1.52200000e+05   1.90351000e-05
4.33000000e+04   7.91894000e-05
1.44100000e+04   2.77208300e-04
5.39400000e+03   8.48109500e-04
2.21200000e+03   2.35032400e-03
9.68100000e+02   6.07697460e-03
4.41200000e+02   1.49870123e-02
2.07100000e+02   3.40090641e-02
9.98000000e+01   6.95329490e-02
4.92400000e+01   1.19129204e-01
2.47400000e+01   1.53814185e-01
1.24700000e+01   7.05550699e-02
5.79500000e+00   -2.13382841e-01
2.83000000e+00   -4.92337286e-01
1.40700000e+00   -3.79518818e-01
6.99500000e-01   -7.60495636e-02
3.08300000e-01   2.91889700e-04
1.38500000e-01   2.26994070e-03
6.14500000e-02   7.92093300e-04
S 21 1.0
4.46500000e+06   1.17400000e-07
6.68500000e+05   9.11700000e-07
1.52200000e+05   4.79790000e-06
4.33000000e+04   1.99725000e-05
1.44100000e+04   6.98666000e-05
5.39400000e+03   2.14013100e-04
2.21200000e+03   5.92574000e-04
9.68100000e+02   1.53611170e-03
4.41200000e+02   3.78886050e-03
2.07100000e+02   8.65221810e-03
9.98000000e+01   1.77881630e-02
4.92400000e+01   3.10894097e-02
2.47400000e+01   4.11817036e-02
1.24700000e+01   1.98252138e-02
5.79500000e+00   -6.61548777e-02
2.83000000e+00   -1.80055889e-01
1.40700000e+00   -2.58650133e-01
6.99500000e-01   -6.34512383e-02
3.08300000e-01   4.45814763e-01
1.38500000e-01   5.86713523e-01
6.14500000e-02   1.71335593e-01
S 21 1.0
4.46500000e+06   1.54400000e-07
6.68500000e+05   1.20970000e-06
1.52200000e+05   6.28680000e-06
4.33000000e+04   2.66189000e-05
1.44100000e+04   9.10384000e-05
5.39400000e+03   2.87271400e-04
2.21200000e+03   7.65629100e-04
9.68100000e+02   2.08105590e-03
4.41200000e+02   4.85934250e-03
2.07100000e+02   1.18522651e-02
9.98000000e+01   2.26106642e-02
4.92400000e+01   4.38278795e-02
2.47400000e+01   5.04887020e-02
1.24700000e+01   3.62050687e-02
5.79500000e+00   -1.27092864e-01
2.83000000e+00   -2.00125671e-01
1.40700000e+00   -5.74217932e-01
6.99500000e-01   3.05577965e-01
3.08300000e-01   1.79870833e+00
1.38500000e-01   -8.74698722e-01
6.14500000e-02   -7.51939794e-01
S 21 1.0
4.46500000e+06   2.05000000e-07
6.68500000e+05   1.64730000e-06
1.52200000e+05   8.24790000e-06
4.33000000e+04   3.67054000e-05
1.44100000e+04   1.17408700e-04
5.39400000e+03   4.04067900e-04
2.21200000e+03   9.61205500e-04
9.68100000e+02   3.00051730e-03
4.41200000e+02   5.95155910e-03
2.07100000e+02   1.75729444e-02
9.98000000e+01   2.67914016e-02
4.92400000e+01   6.91625792e-02
2.47400000e+01   5.04674095e-02
1.24700000e+01   8.44721410e-02
5.79500000e+00   -2.94216400e-01
2.83000000e+00   -1.27235735e-01
1.40700000e+00   -1.59825158e+00
6.99500000e-01   3.50880490e+00
3.08300000e-01   -1.09920288e+00
1.38500000e-01   -2.24128054e+00
6.14500000e-02   1.90711389e+00
P 14 1.0
3.57200000e+03   5.98101000e-05
8.46000000e+02   5.29019700e-04
2.74800000e+02   2.99272640e-03
1.05000000e+02   1.26203482e-02
4.43500000e+01   4.18585003e-02
2.00800000e+01   1.10129727e-01
9.53000000e+00   2.18574670e-01
4.63400000e+00   3.17480603e-01
2.28000000e+00   3.19330889e-01
1.11600000e+00   1.71414596e-01
4.99100000e-01   2.72061913e-02
2.25400000e-01   -3.24650000e-04
1.00100000e-01   8.25436900e-04
4.33200000e-02   -1.20198300e-04
P 14 1.0
3.57200000e+03   1.30489000e-05
8.46000000e+02   1.15334100e-04
2.74800000e+02   6.54562100e-04
1.05000000e+02   2.76796380e-03
4.43500000e+01   9.28172850e-03
2.00800000e+01   2.48181605e-02
9.53000000e+00   5.04241847e-02
4.63400000e+00   7.44168937e-02
2.28000000e+00   8.17489341e-02
1.11600000e+00   3.08043509e-02
4.99100000e-01   -1.78172493e-01
2.25400000e-01   -4.29742808e-01
1.00100000e-01   -4.11530218e-01
4.33200000e-02   -1.31675147e-01
P 14 1.0
3.57200000e+03   1.57401000e-05
8.46000000e+02   1.44740100e-04
2.74800000e+02   7.90095900e-04
1.05000000e+02   3.47530840e-03
4.43500000e+01   1.11422064e-02
2.00800000e+01   3.10943218e-02
9.53000000e+00   6.07776749e-02
4.63400000e+00   9.78451850e-02
2.28000000e+00   9.62138762e-02
1.11600000e+00   1.23953056e-01
4.99100000e-01   -6.35775221e-01
2.25400000e-01   -6.60206529e-01
1.00100000e-01   7.63210791e-01
4.33200000e-02   4.37019177e-01
P 14 1.0
3.57200000e+03   3.00647000e-05
8.46000000e+02   2.01963100e-04
2.74800000e+02   1.50816700e-03
1.05000000e+02   4.88658490e-03
4.43500000e+01   2.17118781e-02
2.00800000e+01   4.16318863e-02
9.53000000e+00   1.35924311e-01
4.63400000e+00   9.44419852e-02
2.28000000e+00   3.17748880e-01
1.11600000e+00   -2.72994296e-01
4.99100000e-01   -1.64660972e+00
2.25400000e-01   1.94010667e+00
1.00100000e-01   -9.99669875e-02
4.33200000e-02   -7.31844930e-01
D 5 1.0
3.23860000e+00   1.97751361e-02
1.37670000e+00   1.50954672e-02
5.85300000e-01   2.57236119e-01
2.48800000e-01   5.56047232e-01
1.05800000e-01   3.08114757e-01
D 5 1.0
3.23860000e+00   4.73247960e-03
1.37670000e+00   -9.63416463e-02
5.85300000e-01   8.70203551e-01
2.48800000e-01   1.00273984e-01
1.05800000e-01   -9.21418942e-01
F 4 1.0
1.35100000e+00   -1.31724073e-02
6.60000000e-01   2.47459738e-01
3.22500000e-01   5.29316438e-01
1.57500000e-01   3.56207230e-01
****
-P
S 21 1.0
5.38400000e+06   1.64570000e-06
8.06200000e+05   1.27815000e-05
1.83600000e+05   6.72065000e-05
5.22500000e+04   2.79710900e-04
1.73900000e+04   9.76699800e-04
6.52300000e+03   2.96834920e-03
2.68700000e+03   8.12399770e-03
1.17800000e+03   2.09200106e-02
5.36200000e+02   5.05590328e-02
2.51500000e+02   1.10479103e-01
1.21300000e+02   2.06956912e-01
5.98800000e+01   3.04737341e-01
3.00500000e+01   2.92952311e-01
1.51200000e+01   1.35560712e-01
7.01000000e+00   1.73207816e-02
3.44100000e+00   -3.51698000e-05
1.71200000e+00   8.03262000e-04
8.33700000e-01   -2.43839500e-04
3.91200000e-01   9.87220000e-05
1.77700000e-01   -5.12279000e-05
7.93900000e-02   1.00911000e-05
S 21 1.0
5.38400000e+06   4.46900000e-07
8.06200000e+05   3.46950000e-06
1.83600000e+05   1.82569000e-05
5.22500000e+04   7.59386000e-05
1.73900000e+04   2.65723600e-04
6.52300000e+03   8.08045300e-04
2.68700000e+03   2.22732830e-03
1.17800000e+03   5.78331990e-03
5.36200000e+02   1.43437812e-02
2.51500000e+02   3.27060584e-02
1.21300000e+02   6.73715266e-02
5.98800000e+01   1.17647137e-01
3.00500000e+01   1.57279812e-01
1.51200000e+01   8.38541752e-02
7.01000000e+00   -1.99717185e-01
3.44100000e+00   -4.98603034e-01
1.71200000e+00   -3.89817123e-01
8.33700000e-01   -7.43425810e-02
3.91200000e-01   -7.36775200e-04
1.77700000e-01   -9.26189400e-04
7.93900000e-02   0.00000000e+00
S 21 1.0
5.38400000e+06   1.23300000e-07
8.06200000e+05   9.57000000e-07
1.83600000e+05   5.03560000e-06
5.22500000e+04   2.09489000e-05
1.73900000e+04   7.32948000e-05
6.52300000e+03   2.22987100e-04
2.68700000e+03   6.14700400e-04
1.17800000e+03   1.59827480e-03
5.36200000e+02   3.96991650e-03
2.51500000e+02   9.09371040e-03
1.21300000e+02   1.88701405e-02
5.98800000e+01   3.35159167e-02
3.00500000e+01   4.61471119e-02
1.51200000e+01   2.56075836e-02
7.01000000e+00   -6.73395749e-02
3.44100000e+00   -2.03809441e-01
1.71200000e+00   -2.88303275e-01
8.33700000e-01   -4.07361705e-02
3.91200000e-01   4.71307689e-01
1.77700000e-01   5.65966007e-01
7.93900000e-02   1.70269360e-01
S 21 1.0
5.38400000e+06   1.52600000e-07
8.06200000e+05   1.19460000e-06
1.83600000e+05   6.21140000e-06
5.22500000e+04   2.62588000e-05
1.73900000e+04   8.99315000e-05
6.52300000e+03   2.81455000e-04
2.68700000e+03   7.48131000e-04
1.17800000e+03   2.03487350e-03
5.36200000e+02   4.80185600e-03
2.51500000e+02   1.17025222e-02
1.21300000e+02   2.26723683e-02
5.98800000e+01   4.43417480e-02
3.00500000e+01   5.42824195e-02
1.51200000e+01   4.13471455e-02
7.01000000e+00   -1.27458698e-01
3.44100000e+00   -2.16143117e-01
1.71200000e+00   -5.95219793e-01
8.33700000e-01   3.71262375e-01
3.91200000e-01   1.72720559e+00
1.77700000e-01   -8.07508990e-01
7.93900000e-02   -8.02768702e-01
S 21 1.0
5.38400000e+06   2.01700000e-07
8.06200000e+05   1.59010000e-06
1.83600000e+05   8.18220000e-06
5.22500000e+04   3.50779000e-05
1.73900000e+04   1.17913900e-04
6.52300000e+03   3.78250500e-04
2.68700000e+03   9.74014800e-04
1.17800000e+03   2.75608110e-03
5.36200000e+02   6.22510530e-03
2.51500000e+02   1.60328102e-02
1.21300000e+02   2.93865348e-02
5.98800000e+01   6.24183676e-02
3.00500000e+01   6.94862147e-02
1.51200000e+01   6.23982686e-02
7.01000000e+00   -2.22276309e-01
3.44100000e+00   -3.27768605e-01
1.71200000e+00   -1.26599615e+00
8.33700000e-01   3.35803976e+00
3.91200000e-01   -1.01939561e+00
1.77700000e-01   -2.46072372e+00
7.93900000e-02   1.99964963e+00
P 14 1.0
4.55200000e+03   5.19530000e-05
1.07800000e+03   4.60402400e-04
3.50100000e+02   2.62081640e-03
1.33800000e+02   1.11872441e-02
5.65200000e+01   3.78228974e-02
2.55800000e+01   1.02116397e-01
1.21400000e+01   2.10313745e-01
5.90200000e+00   3.17382380e-01
2.91000000e+00   3.27164036e-01
1.43500000e+00   1.77686982e-01
6.57000000e-01   2.93588218e-02
3.00500000e-01   -7.52283000e-05
1.34000000e-01   6.79589100e-04
5.78300000e-02   -1.25946100e-04
P 14 1.0
4.55200000e+03   1.25053000e-05
1.07800000e+03   1.10641500e-04
3.50100000e+02   6.32449500e-04
1.33800000e+02   2.70513400e-03
5.65200000e+01   9.25645860e-03
2.55800000e+01   2.54006335e-02
1.21400000e+01   5.37628786e-02
5.90200000e+00   8.25945281e-02
2.91000000e+00   9.26223095e-02
1.43500000e+00   3.09116256e-02
6.57000000e-01   -1.93095245e-01
3.00500000e-01   -4.36362552e-01
1.34000000e-01   -4.00880059e-01
5.78300000e-02   -1.22049293e-01
P 14 1.0
4.55200000e+03   1.55755000e-05
1.07800000e+03   1.42293500e-04
3.50100000e+02   7.88608800e-04
1.33800000e+02   3.48358910e-03
5.65200000e+01   1.15313768e-02
2.55800000e+01   3.27400156e-02
1.21400000e+01   6.76387623e-02
5.90200000e+00   1.10002175e-01
2.91000000e+00   1.11837996e-01
1.43500000e+00   1.08244664e-01
6.57000000e-01   -6.88491510e-01
3.00500000e-01   -5.89511985e-01
1.34000000e-01   7.74697719e-01
5.78300000e-02   4.12884245e-01
P 14 1.0
4.55200000e+03   2.99529000e-05
1.07800000e+03   1.99674200e-04
3.50100000e+02   1.51486450e-03
1.33800000e+02   4.95677510e-03
5.65200000e+01   2.26188204e-02
2.55800000e+01   4.52278279e-02
1.21400000e+01   1.49569116e-01
5.90200000e+00   1.16058996e-01
2.91000000e+00   3.29017516e-01
1.43500000e+00   -3.92408581e-01
6.57000000e-01   -1.53159372e+00
3.00500000e-01   1.96339207e+00
1.34000000e-01   -1.68662441e-01
5.78300000e-02   -7.13412188e-01
D 5 1.0
4.30080000e+00   2.12636418e-02
1.83460000e+00   1.88050678e-02
7.82600000e-01   2.64797630e-01
3.33900000e-01   5.53510347e-01
1.42400000e-01   3.00434000e-01
D 5 1.0
4.30080000e+00   -1.01265740e-03
1.83460000e+00   -1.03476132e-01
7.82600000e-01   8.91446808e-01
3.33900000e-01   6.94034624e-02
1.42400000e-01   -9.13145622e-01
F 4 1.0
1.81600000e+00   -1.26043063e-02
8.80600000e-01   2.45954440e-01
4.27000000e-01   5.49126285e-01
2.07000000e-01   3.36333481e-01
****
-S
S 21 1.0
6.29700000e+06   1.59210000e-06
9.43100000e+05   1.23599000e-05
2.14900000e+05   6.49159000e-05
6.12500000e+04   2.69332600e-04
2.04500000e+04   9.34603400e-04
7.71900000e+03   2.80814930e-03
3.19800000e+03   7.67362780e-03
1.40200000e+03   1.98887182e-02
6.37200000e+02   4.82561629e-02
2.98900000e+02   1.05750417e-01
1.44300000e+02   2.00209679e-01
7.12100000e+01   3.00704756e-01
3.57300000e+01   2.98654879e-01
1.79700000e+01   1.46326707e-01
8.34100000e+00   2.01597202e-02
4.11200000e+00   -1.02704800e-04
2.04500000e+00   1.10109070e-03
9.77000000e-01   -3.10142600e-04
4.76600000e-01   -1.74322800e-04
2.18500000e-01   -4.19145700e-04
9.75900000e-02   -9.12518000e-05
S 21 1.0
6.29700000e+06   4.38200000e-07
9.43100000e+05   3.40010000e-06
2.14900000e+05   1.78707000e-05
6.12500000e+04   7.41041000e-05
2.04500000e+04   2.57663900e-04
7.71900000e+03   7.74651600e-04
3.19800000e+03   2.13129540e-03
1.40200000e+03   5.56892110e-03
6.37200000e+02   1.38537158e-02
2.98900000e+02   3.16453111e-02
1.44300000e+02   6.56714009e-02
7.12100000e+01   1.16366754e-01
3.57300000e+01   1.59128876e-01
1.79700000e+01   9.41285220e-02
8.34100000e+00   -1.86945575e-01
4.11200000e+00   -5.01734920e-01
2.04500000e+00   -3.95479956e-01
9.77000000e-01   -7.32558993e-02
4.76600000e-01   -6.16003380e-03
2.18500000e-01   -8.64194040e-03
9.75900000e-02   -2.10110990e-03
S 21 1.0
6.29700000e+06   1.35000000e-07
9.43100000e+05   1.04730000e-06
2.14900000e+05   5.50540000e-06
6.12500000e+04   2.28258000e-05
2.04500000e+04   7.93897000e-05
7.71900000e+03   2.38649600e-04
3.19800000e+03   6.57099800e-04
1.40200000e+03   1.71758370e-03
6.37200000e+02   4.28269700e-03
2.98900000e+02   9.81182580e-03
1.44300000e+02   2.05253893e-02
7.12100000e+01   3.68719010e-02
3.57300000e+01   5.19727886e-02
1.79700000e+01   3.18049495e-02
8.34100000e+00   -6.92984997e-02
4.11200000e+00   -2.29930204e-01
2.04500000e+00   -3.16948205e-01
9.77000000e-01   -1.59749150e-02
4.76600000e-01   4.95799807e-01
2.18500000e-01   5.50219898e-01
9.75900000e-02   1.58102388e-01
S 21 1.0
6.29700000e+06   1.51500000e-07
9.43100000e+05   1.18640000e-06
2.14900000e+05   6.15540000e-06
6.12500000e+04   2.59766000e-05
2.04500000e+04   8.82303000e-05
7.71900000e+03   2.73765800e-04
3.19800000e+03   7.23791000e-04
1.40200000e+03   1.98836830e-03
6.37200000e+02   4.68848970e-03
2.98900000e+02   1.14963962e-02
1.44300000e+02   2.23354902e-02
7.12100000e+01   4.45622770e-02
3.57300000e+01   5.56857997e-02
1.79700000e+01   4.65569275e-02
8.34100000e+00   -1.26255521e-01
4.11200000e+00   -2.17545259e-01
2.04500000e+00   -6.28301634e-01
9.77000000e-01   4.24188658e-01
4.76600000e-01   1.74505122e+00
2.18500000e-01   -8.97041429e-01
9.75900000e-02   -7.68350182e-01
S 21 1.0
6.29700000e+06   2.17500000e-07
9.43100000e+05   1.70140000e-06
2.14900000e+05   8.83650000e-06
6.12500000e+04   3.72408000e-05
2.04500000e+04   1.26734500e-04
7.71900000e+03   3.92329400e-04
3.19800000e+03   1.04101410e-03
1.40200000e+03   2.85121380e-03
6.37200000e+02   6.76792040e-03
2.98900000e+02   1.65725289e-02
1.44300000e+02   3.26736745e-02
7.12100000e+01   6.51357654e-02
3.57300000e+01   8.50063621e-02
1.79700000e+01   6.24786338e-02
8.34100000e+00   -2.34497907e-01
4.11200000e+00   -4.09053361e-01
2.04500000e+00   -1.25281008e+00
9.77000000e-01   3.93868724e+00
4.76600000e-01   -1.96343163e+00
2.18500000e-01   -1.83559477e+00
9.75900000e-02   1.78276513e+00
P 14 1.0
5.26600000e+03   5.22613000e-05
1.24700000e+03   4.63522300e-04
4.05000000e+02   2.64098570e-03
1.54800000e+02   1.13168621e-02
6.53800000e+01   3.84702429e-02
2.95900000e+01   1.04338980e-01
1.40400000e+01   2.15682941e-01
6.82400000e+00   3.25258367e-01
3.36900000e+00   3.26179695e-01
1.66600000e+00   1.63147292e-01
7.68100000e-01   2.38968197e-02
3.50400000e-01   4.74148300e-04
1.55600000e-01   7.36633300e-04
6.68100000e-02   1.98570000e-05
P 14 1.0
5.26600000e+03   1.34501000e-05
1.24700000e+03   1.18880900e-04
4.05000000e+02   6.81566000e-04
1.54800000e+02   2.92224110e-03
6.53800000e+01   1.00822376e-02
2.95900000e+01   2.77819341e-02
1.40400000e+01   5.93004576e-02
6.82400000e+00   9.11250782e-02
3.36900000e+00   1.00494729e-01
1.66600000e+00   1.22559698e-02
7.68100000e-01   -2.37663445e-01
3.50400000e-01   -4.37452406e-01
1.55600000e-01   -3.65271350e-01
6.68100000e-02   -1.13754627e-01
P 14 1.0
5.26600000e+03   1.54652000e-05
1.24700000e+03   1.40879100e-04
4.05000000e+02   7.84589200e-04
1.54800000e+02   3.46750170e-03
6.53800000e+01   1.16099085e-02
2.95900000e+01   3.31206035e-02
1.40400000e+01   6.93083831e-02
6.82400000e+00   1.10584668e-01
3.36900000e+00   1.08493300e-01
1.66600000e+00   7.73246928e-02
7.68100000e-01   -7.01546916e-01
3.50400000e-01   -4.72302903e-01
1.55600000e-01   6.91338286e-01
6.68100000e-02   4.65832381e-01
P 14 1.0
5.26600000e+03   2.61265000e-05
1.24700000e+03   1.83114200e-04
4.05000000e+02   1.32375180e-03
1.54800000e+02   4.55960340e-03
6.53800000e+01   1.99287095e-02
2.95900000e+01   4.28388835e-02
1.40400000e+01   1.31020473e-01
6.82400000e+00   1.14102100e-01
3.36900000e+00   2.82487282e-01
1.66600000e+00   -3.61975733e-01
7.68100000e-01   -1.29224861e+00
3.50400000e-01   1.43716297e+00
1.55600000e-01   4.00730908e-01
6.68100000e-02   -1.00149722e+00
D 5 1.0
5.07550000e+00   2.51450138e-02
2.18330000e+00   2.47353053e-02
9.39200000e-01   2.92276387e-01
4.04000000e-01   5.46121626e-01
1.73800000e-01   2.74586046e-01
D 5 1.0
5.07550000e+00   -3.42198330e-03
2.18330000e+00   -6.85076016e-02
9.39200000e-01   9.01076877e-01
4.04000000e-01   -1.18517043e-02
1.73800000e-01   -8.84972741e-01
F 4 1.0
1.32220000e+00   7.48384273e-02
7.31900000e-01   4.16550600e-01
4.05100000e-01   3.45168543e-01
2.24300000e-01   3.00279115e-01
****
-Cl
S 20 1.0
6.41000000e+06   1.81340000e-06
9.59600000e+05   1.41111000e-05
2.18300000e+05   7.42369000e-05
6.18100000e+04   3.14115200e-04
2.01400000e+04   1.14636230e-03
7.26400000e+03   3.73869090e-03
2.83200000e+03   1.10940777e-02
1.17500000e+03   3.01135997e-02
5.12600000e+02   7.39105226e-02
2.33000000e+02   1.58249381e-01
1.09500000e+02   2.74735095e-01
5.28600000e+01   3.34036462e-01
2.58400000e+01   2.17559780e-01
1.21700000e+01   4.57431155e-02
6.03000000e+00   -2.93391000e-05
3.01200000e+00   1.83502750e-03
1.51100000e+00   -4.44532700e-04
6.60400000e-01   -7.76684000e-05
2.92600000e-01   -4.58712400e-04
1.25400000e-01   -9.40595000e-05
S 20 1.0
6.41000000e+06   5.31400000e-07
9.59600000e+05   4.13560000e-06
2.18300000e+05   2.17541000e-05
6.18100000e+04   9.21099000e-05
2.01400000e+04   3.36357500e-04
7.26400000e+03   1.10046940e-03
2.83200000e+03   3.28485880e-03
1.17500000e+03   9.05738090e-03
5.12600000e+02   2.29428466e-02
2.33000000e+02   5.25801453e-02
1.09500000e+02   1.04288359e-01
5.28600000e+01   1.65462254e-01
2.58400000e+01   1.54021839e-01
1.21700000e+01   -7.38403143e-02
6.03000000e+00   -4.64015406e-01
3.01200000e+00   -5.67479308e-01
1.51100000e+00   -1.90508562e-01
6.60400000e-01   1.23140436e-01
2.92600000e-01   1.81415144e-01
1.25400000e-01   5.72888245e-02
S 20 1.0
6.41000000e+06   3.00000000e-09
9.59600000e+05   2.42000000e-08
2.18300000e+05   1.22700000e-07
6.18100000e+04   5.44400000e-07
2.01400000e+04   1.86150000e-06
7.26400000e+03   6.49150000e-06
2.83200000e+03   1.71666000e-05
1.17500000e+03   4.96124000e-05
5.12600000e+02   9.06845000e-05
2.33000000e+02   1.67295600e-04
1.09500000e+02   -1.52020100e-04
5.28600000e+01   -1.18701400e-03
2.58400000e+01   -3.57029940e-03
1.21700000e+01   4.45877520e-03
6.03000000e+00   4.23049009e-02
3.01200000e+00   1.72928718e-01
1.51100000e+00   7.99121551e-02
6.60400000e-01   -4.30562797e-01
2.92600000e-01   -5.80076876e-01
1.25400000e-01   -1.83332217e-01
S 20 1.0
6.41000000e+06   1.69800000e-07
9.59600000e+05   1.30200000e-06
2.18300000e+05   6.99600000e-06
6.18100000e+04   2.88036000e-05
2.01400000e+04   1.08950000e-04
7.26400000e+03   3.41548300e-04
2.83200000e+03   1.07404200e-03
1.17500000e+03   2.78925910e-03
5.12600000e+02   7.62512340e-03
2.33000000e+02   1.61014859e-02
1.09500000e+02   3.62533789e-02
5.28600000e+01   5.04717507e-02
2.58400000e+01   6.67371854e-02
1.21700000e+01   -6.17185781e-02
6.03000000e+00   -1.24932458e-01
3.01200000e+00   -6.04647456e-01
1.51100000e+00   -1.78307776e-01
6.60400000e-01   2.18904089e+00
2.92600000e-01   -8.54423151e-01
1.25400000e-01   -8.25303523e-01
S 20 1.0
6.41000000e+06   -2.45400000e-07
9.59600000e+05   -1.70380000e-06
2.18300000e+05   -1.05333000e-05
6.18100000e+04   -3.58464000e-05
2.01400000e+04   -1.71046400e-04
7.26400000e+03   -3.99562600e-04
2.83200000e+03   -1.76898390e-03
1.17500000e+03   -2.99905090e-03
5.12600000e+02   -1.33610420e-02
2.33000000e+02   -1.49230657e-02
1.09500000e+02   -7.14207934e-02
5.28600000e+01   -2.38172309e-02
2.58400000e+01   -2.06192769e-01
1.21700000e+01   3.57897053e-01
6.03000000e+00   -3.57728043e-01
3.01200000e+00   2.69247013e+00
1.51100000e+00   -3.95409694e+00
6.60400000e-01   6.26233179e-01
2.92600000e-01   2.58435997e+00
1.25400000e-01   -1.90447989e+00
P 12 1.0
2.54800000e+03   2.35701700e-04
6.03700000e+02   2.05157990e-03
1.95600000e+02   1.11543331e-02
7.41500000e+01   4.39815972e-02
3.09400000e+01   1.29994232e-01
1.36900000e+01   2.72959183e-01
6.22900000e+00   3.83690452e-01
2.87800000e+00   2.91869453e-01
1.28200000e+00   7.04461278e-02
5.64100000e-01   1.28677700e-03
2.34800000e-01   1.82967110e-03
9.31200000e-02   1.63527000e-05
P 12 1.0
2.54800000e+03   6.39499000e-05
6.03700000e+02   5.56986200e-04
1.95600000e+02   3.04748690e-03
7.41500000e+01   1.21470785e-02
3.09400000e+01   3.68757425e-02
1.36900000e+01   7.96346992e-02
6.22900000e+00   1.17986470e-01
2.87800000e+00   8.71432235e-02
1.28200000e+00   -1.42101282e-01
5.64100000e-01   -4.27685723e-01
2.34800000e-01   -4.43417262e-01
9.31200000e-02   -1.62396124e-01
P 12 1.0
2.54800000e+03   7.92628000e-05
6.03700000e+02   7.42637900e-04
1.95600000e+02   3.78255490e-03
7.41500000e+01   1.63312278e-02
3.09400000e+01   4.60944074e-02
1.36900000e+01   1.11998718e-01
6.22900000e+00   1.29275347e-01
2.87800000e+00   1.72551149e-01
1.28200000e+00   -4.62888419e-01
5.64100000e-01   -7.98744967e-01
2.34800000e-01   6.41053120e-01
9.31200000e-02   5.32811061e-01
P 12 1.0
2.54800000e+03   1.07726600e-04
6.03700000e+02   1.02722500e-03
1.95600000e+02   5.16452550e-03
7.41500000e+01   2.28840699e-02
3.09400000e+01   6.51495253e-02
1.36900000e+01   1.62079215e-01
6.22900000e+00   1.60873768e-01
2.87800000e+00   2.85444809e-01
1.28200000e+00   -1.72569936e+00
5.64100000e-01   1.13370702e+00
2.34800000e-01   7.41597631e-01
9.31200000e-02   -1.04751067e+00
D 4 1.0
2.50000000e-01   3.72890783e-01
6.18000000e-01   5.73676911e-01
1.52900000e+00   1.71976094e-01
3.78100000e+00   3.71180574e-02
D 4 1.0
2.50000000e-01   -1.03878704e+00
6.18000000e-01   4.42872368e-01
1.52900000e+00   6.54921272e-01
3.78100000e+00   -8.95377154e-02
F 3 1.0
3.20000000e-01   3.30473066e-01
6.56000000e-01   5.38809829e-01
1.34500000e+00   2.56779382e-01
****
-Ar
S 21 1.0
9.14900000e+06   1.34270000e-06
1.37000000e+06   1.04386000e-05
3.11900000e+05   5.48567000e-05
8.86500000e+04   2.29582800e-04
2.93300000e+04   8.10333800e-04
1.09300000e+04   2.48534130e-03
4.48000000e+03   6.83691730e-03
1.96200000e+03   1.76198815e-02
8.94100000e+02   4.28751718e-02
4.19600000e+02   9.54852872e-02
2.02300000e+02   1.85064004e-01
9.98400000e+01   2.89041537e-01
5.00700000e+01   3.10165596e-01
2.51400000e+01   1.72183219e-01
1.18100000e+01   2.85227179e-02
5.88200000e+00   -5.75738100e-04
2.93900000e+00   1.18121500e-03
1.40500000e+00   -4.80534900e-04
6.96300000e-01   1.88849400e-04
3.18800000e-01   -9.72509000e-05
1.41000000e-01   1.74327000e-05
S 21 1.0
9.14900000e+06   3.81300000e-07
1.37000000e+06   2.96330000e-06
3.11900000e+05   1.55803000e-05
8.86500000e+04   6.51880000e-05
2.93300000e+04   2.30432200e-04
1.09300000e+04   7.07458600e-04
4.48000000e+03   1.95729630e-03
1.96200000e+03   5.08562250e-03
8.94100000e+02   1.26528350e-02
4.19600000e+02   2.93064513e-02
2.02300000e+02   6.17712186e-02
9.98400000e+01   1.12540721e-01
5.00700000e+01   1.62293160e-01
2.51400000e+01   1.18411976e-01
1.18100000e+01   -1.46147512e-01
5.88200000e+00   -4.97751505e-01
2.93900000e+00   -4.34239643e-01
1.40500000e+00   -8.90745104e-02
6.96300000e-01   -5.38050000e-04
3.18800000e-01   -2.04036030e-03
1.41000000e-01   2.80176000e-05
S 21 1.0
9.14900000e+06   1.19600000e-07
1.37000000e+06   9.29500000e-07
3.11900000e+05   4.88840000e-06
8.86500000e+04   2.04455000e-05
2.93300000e+04   7.23150000e-05
1.09300000e+04   2.21909700e-04
4.48000000e+03   6.14754500e-04
1.96200000e+03   1.59709840e-03
8.94100000e+02   3.98653340e-03
4.19600000e+02   9.25777920e-03
2.02300000e+02   1.97068769e-02
9.98400000e+01   3.64106866e-02
5.00700000e+01   5.43600462e-02
2.51400000e+01   4.12101400e-02
1.18100000e+01   -5.57198596e-02
5.88200000e+00   -2.38979099e-01
2.93900000e+00   -3.48066057e-01
1.40500000e+00   -1.14046784e-02
6.96300000e-01   5.08891467e-01
3.18800000e-01   5.48407888e-01
1.41000000e-01   1.56444137e-01
S 21 1.0
9.14900000e+06   -1.36700000e-07
1.37000000e+06   -1.07400000e-06
3.11900000e+05   -5.55650000e-06
8.86500000e+04   -2.37565000e-05
2.93300000e+04   -8.16261000e-05
1.09300000e+04   -2.60209600e-04
4.48000000e+03   -6.86131100e-04
1.96200000e+03   -1.89503990e-03
8.94100000e+02   -4.40774940e-03
4.19600000e+02   -1.11231815e-02
2.02300000e+02   -2.15812668e-02
9.98400000e+01   -4.50890638e-02
5.00700000e+01   -5.82069373e-02
2.51400000e+01   -6.07658119e-02
1.18100000e+01   1.16719219e-01
5.88200000e+00   2.03465012e-01
2.93900000e+00   7.21530023e-01
1.40500000e+00   -4.38597272e-01
6.96300000e-01   -1.84490573e+00
3.18800000e-01   1.02026461e+00
1.41000000e-01   7.09466695e-01
S 21 1.0
9.14900000e+06   2.02700000e-07
1.37000000e+06   1.59170000e-06
3.11900000e+05   8.24540000e-06
8.86500000e+04   3.51960000e-05
2.93300000e+04   1.21200400e-04
1.09300000e+04   3.85346100e-04
4.48000000e+03   1.02026250e-03
1.96200000e+03   2.80766860e-03
8.94100000e+02   6.57909810e-03
4.19600000e+02   1.65651285e-02
2.02300000e+02   3.26566656e-02
9.98400000e+01   6.82935031e-02
5.00700000e+01   9.31850677e-02
2.51400000e+01   8.92905674e-02
1.18100000e+01   -2.51036339e-01
5.88200000e+00   -3.89771465e-01
2.93900000e+00   -1.51218152e+00
1.40500000e+00   4.58982859e+00
6.96300000e-01   -2.72890640e+00
3.18800000e-01   -1.32480766e+00
1.41000000e-01   1.59409222e+00
P 14 1.0
7.05000000e+03   5.01843000e-05
1.66900000e+03   4.45365000e-04
5.42100000e+02   2.54799730e-03
2.07100000e+02   1.10155237e-02
8.75200000e+01   3.78489764e-02
3.96100000e+01   1.04355193e-01
1.87800000e+01   2.19335151e-01
9.13000000e+00   3.34615307e-01
4.51600000e+00   3.26771020e-01
2.24500000e+00   1.48153015e-01
1.06500000e+00   1.92586150e-02
4.88500000e-01   5.51936800e-04
2.16600000e-01   1.76924600e-04
9.25500000e-02   -1.68555000e-05
P 14 1.0
7.05000000e+03   1.41163000e-05
1.66900000e+03   1.24932700e-04
5.42100000e+02   7.18915000e-04
2.07100000e+02   3.11348210e-03
8.75200000e+01   1.08614712e-02
3.96100000e+01   3.05213102e-02
1.87800000e+01   6.64087472e-02
9.13000000e+00   1.04335520e-01
4.51600000e+00   1.10481227e-01
2.24500000e+00   -1.32896226e-02
1.06500000e+00   -2.78221541e-01
4.88500000e-01   -4.34865574e-01
2.16600000e-01   -3.37575208e-01
9.25500000e-02   -9.52338864e-02
P 14 1.0
7.05000000e+03   1.81269000e-05
1.66900000e+03   1.60467400e-04
5.42100000e+02   9.24138300e-04
2.07100000e+02   4.00947730e-03
8.75200000e+01   1.40247320e-02
3.96100000e+01   3.96644574e-02
1.87800000e+01   8.83804352e-02
9.13000000e+00   1.32531330e-01
4.51600000e+00   1.41996113e-01
2.24500000e+00   -1.51877420e-03
1.06500000e+00   -8.79227120e-01
4.88500000e-01   -2.13830610e-01
2.16600000e-01   7.84225468e-01
9.25500000e-02   2.86621342e-01
P 14 1.0
7.05000000e+03   3.43626000e-05
1.66900000e+03   2.03057600e-04
5.42100000e+02   1.74641850e-03
2.07100000e+02   5.17887170e-03
8.75200000e+01   2.70262790e-02
3.96100000e+01   5.07693530e-02
1.87800000e+01   1.93375640e-01
9.13000000e+00   1.01572651e-01
4.51600000e+00   4.35592857e-01
2.24500000e+00   -9.85508099e-01
1.06500000e+00   -8.43210270e-01
4.88500000e-01   2.02126894e+00
2.16600000e-01   -6.68903866e-01
9.25500000e-02   -4.77495424e-01
D 5 1.0
7.63270000e+00   2.79057812e-02
3.28760000e+00   2.93683713e-02
1.41600000e+00   3.03094373e-01
6.09900000e-01   5.42279927e-01
2.62700000e-01   2.64001541e-01
D 5 1.0
7.63270000e+00   -3.28925500e-03
3.28760000e+00   -7.01912500e-02
1.41600000e+00   9.23579371e-01
6.09900000e-01   -6.16176285e-02
2.62700000e-01   -8.64872079e-01
F 4 1.0
3.05820000e+00   -1.06008451e-02
1.52920000e+00   3.04583459e-01
7.64700000e-01   5.42344318e-01
3.82400000e-01   2.77175008e-01
****
