# Supplementary material for: On the Equivalence of Two-Point Basis-Set Extrapolations and Robust Parameterization for Coupled-Cluster and Double-Hybrid DFT Methods
Source: J Phys Chem A. 2026 May 27;130(23):4433–49. doi: 10.1021/acs.jpca.6c01541 (PMC13267079; doi:10.1021/acs.jpca.6c01541)
Supplement: Supplementary file 4 [file jp6c01541_si_004.txt]

!basis set ano-pVQZ
!
! ANO basis sets from atomic MR-ACPF based on cc-pV6Z primitives
!
! H-Al: Neese, F.; Valeev, E.F J. Chem. Theo. Comp., 2010, submitted for publication
! ORIGINAL FILE WAS BOGUS COPY OF aug-pVDZ: corrected Jan 27, 2012 by Gershom Martin
! how: copied ano-pVQZ, stripped off top angular momentum plus last ANO of each remaining angular momentum
!
spherical
basis={
S,H,402.009900,60.241960,13.732170,3.904505,1.282709,0.465544,0.181120,0.072791
c,1.8,-0.0004429508,-0.0032507467,-0.0181152250,-0.0636329998,-0.2221636410,-0.4041047831,-0.3481081094,-0.0927213251
c,1.8,-0.0005857917,-0.0020963443,-0.0304299021,-0.0288272025,-0.7526945634,-0.5303060000,0.9524676196,0.1944104297
c,1.8,-0.0006083150,-0.0052483500,-0.0254171128,-0.2376406403,-1.7096583473,2.6789654303,-1.0333863147,-0.2486237019
P,H,9.880000,3.950000,1.580000,0.630000,0.250000,0.100000
c,1.6,0.0055312240,0.0053232428,0.1503847471,0.5829443939,0.3399470552,0.0317494051
c,1.6,-0.0280600947,0.0343704220,-0.8940158660,-0.2472687692,0.8487826893,0.0228203559
D,H,4.000000,1.600000,0.640000,0.260000
c,1.4,0.0022011030,-0.2782524806,-0.6650428296,-0.1748476192
S,He,4785.000000,717.000000,163.200000,46.260000,15.100000,5.437000,2.088000,0.829700,0.336600,0.136900
c,1.10,0.0000603202,0.0004684960,0.0024501467,0.0101553835,0.0350340333,0.0992797341,0.2173871303,0.3472682167,0.3445578174,0.1180260053
c,1.10,0.0000888731,0.0006940214,0.0036433971,0.0157462582,0.0614009646,0.2414755099,0.6119641323,0.1961329442,-0.7241642195,-0.3382814814
c,1.10,0.0001287054,0.0011477678,0.0050983801,0.0306322873,0.1396159611,0.8577184034,0.0948064849,-1.7250507963,0.6542597771,0.5294200911
P,He,0.387000,0.984000,2.498000,6.342000,16.104000
c,1.5,0.2887442887,0.5361342449,0.2659020077,0.0400702083,0.0090385832
c,1.5,-0.6544173279,-0.2752308724,0.7993083208,0.2671653126,0.0310059145
D,He,0.747000,1.910000,4.886000,12.498000
c,1.4,0.4658429191,0.5373435960,0.1309421923,0.0071350958
S,Li,70681.000000,13594.000000,3100.400000,826.460000,253.760000,88.451000,34.493000,14.831000,6.929900,3.467800,1.831600,1.006300,0.566780,0.322540,0.182770,0.101640,0.054666,0.028025,0.013497
c,1.19,0.0000053236,0.0000323747,0.0001879603,0.0008712219,0.0033836700,0.0110494789,0.0305955979,0.0707341149,0.1345557163,0.2069615916,0.2591085719,0.2468661567,0.1501162290,0.0448272557,0.0035755287,0.0003154609,0.0005366220,0.0004574244,0.0000471593
c,1.19,0.0000008577,0.0000052160,0.0000302866,0.0001404588,0.0005463525,0.0017918661,0.0050120074,0.0118375809,0.0233643106,0.0381867406,0.0536789047,0.0683347487,0.0749471861,0.0592482250,-0.0260749945,-0.2220432444,-0.4734515860,-0.3620754465,-0.0407343934
c,1.19,0.0000080423,0.0000490032,0.0002842400,0.0013265029,0.0052097294,0.0179882238,0.0571974540,0.1782581630,0.4298970134,0.4508658275,-0.0371352880,-0.4872120993,-0.4627668553,-0.1601289845,-0.0116236967,0.0661103743,0.1351321962,0.1047064237,0.0116751457
c,1.19,0.0000113754,0.0000711224,0.0004007287,0.0019573837,0.0076139906,0.0317360413,0.1342152644,0.5842277718,0.6806090172,-1.0050986104,-0.9446701880,0.0956130540,0.6974621916,0.3954658405,0.0714809958,-0.0818978750,-0.1598815920,-0.1282750162,-0.0141083238
P,Li,28.500000,6.640000,1.920000,0.770000,0.320000,0.150000,0.066000,0.025000
c,1.8,0.0189870192,0.3141072757,0.6617276623,0.0886066288,0.1156570486,-0.0647171322,0.0269408101,-0.0074775714
c,1.8,0.0274718905,0.3090978049,0.3225036171,-0.3787691725,-0.4329780841,-0.2896095144,-0.1054598002,-0.0091887916
D,Li,1.750000,0.300000,0.110000
c,1.3,1.0034973970,-0.0174235563,0.0214475965
S,Be,139330.000000,26774.000000,6112.000000,1632.900000,503.030000,176.030000,68.939000,29.768000,13.963000,7.009000,3.709400,2.039200,1.147200,0.650700,0.366590,0.202110,0.107420,0.054231,0.025619
c,1.19,0.0000048137,0.0000292950,0.0001696534,0.0007837988,0.0030296604,0.0098688962,0.0273158639,0.0638839975,0.1244755331,0.1997945143,0.2603024986,0.2561166821,0.1602238386,0.0479172446,0.0040519380,0.0000553253,-0.0000146329,0.0000054228,0.0000000000
c,1.19,0.0000008966,0.0000054566,0.0000316042,0.0001460945,0.0005655948,0.0018504976,0.0051738207,0.0123588076,0.0250209252,0.0429921324,0.0640053839,0.0837309282,0.0886004427,0.0453339368,-0.0774503499,-0.2769575079,-0.4532396096,-0.3011584730,-0.0331442139
c,1.19,-0.0000013388,-0.0000081449,-0.0000472010,-0.0002181144,-0.0008456379,-0.0027700998,-0.0078018669,-0.0188623345,-0.0393045895,-0.0686639537,-0.1016445025,-0.1297877375,-0.1780941635,-0.0475153109,0.7220485366,0.9937821087,-0.3707388758,-0.9022620370,-0.1163652246
c,1.19,-0.0000023477,-0.0000141798,-0.0000829446,-0.0003795818,-0.0014952726,-0.0048605475,-0.0144204026,-0.0359876745,-0.0871441173,-0.1382935381,-0.1829728831,-0.0817135288,-0.7363775005,1.7380426984,1.6466592777,-2.5871369088,-0.8177852807,1.2514210442,0.1967978149
P,Be,45.700000,10.600000,3.080000,1.230000,0.510000,0.230000,0.106000,0.040000
c,1.8,0.0005598577,0.0049230936,0.0198821499,0.0394518210,0.1630602437,0.4111578133,0.4429347544,0.0688676460
c,1.8,0.0008862347,0.0306619409,0.0319215308,0.6318969865,-0.7695651726,-1.1409907121,1.4919251865,0.0091265087
D,Be,3.350000,0.570000,0.210000
c,1.3,0.0250099508,-0.0916355551,-0.9394094692
S,B,210400.000000,31500.000000,7169.000000,2030.000000,662.500000,239.200000,93.260000,38.640000,16.780000,7.541000,3.482000,1.618000,0.627000,0.293400,0.131000,0.058150
c,1.16,0.0000058419,0.0000454146,0.0002389029,0.0010079000,0.0036529523,0.0117622375,0.0338828343,0.0857657026,0.1830564860,0.3066666848,0.3420305417,0.1767395801,0.0161871420,-0.0072524426,-0.0045661166,-0.0017393129
c,1.16,0.0000011280,0.0000087607,0.0000461618,0.0001945321,0.0007082580,0.0022868566,0.0067020510,0.0174065585,0.0397538712,0.0754768239,0.1190307837,0.1092470410,-0.1137525839,-0.4401365807,-0.4644885380,-0.1275880120
c,1.16,-0.0000015351,-0.0000119591,-0.0000627416,-0.0002659788,-0.0009617749,-0.0031373676,-0.0091280070,-0.0242286332,-0.0553385063,-0.1084827858,-0.1748472341,-0.1931910158,0.7386485838,0.9645338675,-0.8678854847,-0.5839131756
c,1.16,-0.0000021841,-0.0000156486,-0.0000925055,-0.0003342419,-0.0014757077,-0.0037751752,-0.0148890871,-0.0286407849,-0.1044732073,-0.1095604096,-0.4185836888,0.1397561796,2.4048770835,-2.2319225539,-0.8640371769,1.4552578987
P,B,192.500000,45.640000,14.750000,5.503000,2.222000,0.959000,0.431400,0.196900,0.090330,0.040660
c,1.10,0.0001348580,0.0011483171,0.0058428161,0.0210758283,0.0611960100,0.1530710758,0.2943241620,0.3642704356,0.2585309237,0.0717053089
c,1.10,0.0001038119,0.0010029799,0.0044027503,0.0159590908,0.0140866372,0.2036025057,0.6405610720,0.0138043328,-0.7239551491,-0.2861547514
c,1.10,0.0003902960,0.0035872388,0.0181614638,0.0780319375,0.2455412103,0.8296400722,-0.2884445870,-1.1575765444,0.5478083327,0.3678908853
D,B,2.886000,1.267000,0.556000,0.244000,0.107000
c,1.5,0.0124864080,0.0646166325,0.3523640343,0.4918272179,0.2485231797
c,1.5,-0.0449367119,0.2536987512,0.8659247615,-0.4512434011,-0.5802493218
F,B,1.651000,0.800200,0.387800,0.188000
c,1.4,0.0261389620,0.3045935590,0.4978105649,0.3215186188
S,C,312100.000000,46740.000000,10640.000000,3013.000000,982.800000,354.800000,138.400000,57.350000,24.920000,11.230000,5.201000,2.426000,0.967300,0.445600,0.197100,0.086350
c,1.16,0.0000056888,0.0000442122,0.0002324717,0.0009813983,0.0035604858,0.0114692478,0.0330825487,0.0842739202,0.1811835207,0.3058726609,0.3428996624,0.1785203122,0.0174929057,-0.0069381856,-0.0045895926,-0.0017787010
c,1.16,0.0000011517,0.0000089401,0.0000471067,0.0001985305,0.0007241159,0.0023373031,0.0068692727,0.0179514067,0.0414871653,0.0795916232,0.1258249776,0.1068228241,-0.1286390810,-0.4398665406,-0.4462025705,-0.1396137797
c,1.16,0.0000014615,0.0000113996,0.0000596491,0.0002537561,0.0009151876,0.0029997075,0.0086902270,0.0233513200,0.0532963047,0.1071421338,0.1715711640,0.1810506143,-0.6618969705,-0.9413749900,0.6896636760,0.7079116403
c,1.16,-0.0000020729,-0.0000152244,-0.0000868378,-0.0003294248,-0.0013722962,-0.0037795404,-0.0136469384,-0.0290748718,-0.0939954201,-0.1270398885,-0.3903688653,0.0967690209,2.1831711797,-1.6380587319,-1.3661318212,1.6011180083
P,C,295.200000,69.980000,22.640000,8.485000,3.459000,1.504000,0.678300,0.308700,0.140000,0.061780
c,1.10,0.0001429536,0.0012248907,0.0063589239,0.0235884808,0.0696777731,0.1664464149,0.2933564994,0.3512017572,0.2563868868,0.0762169165
c,1.10,0.0001641191,0.0015014551,0.0073769191,0.0284317842,0.0674783713,0.2857591239,0.5586074972,-0.0898519083,-0.6546507650,-0.2604391448
c,1.10,0.0004063047,0.0035967590,0.0197550020,0.0825675839,0.2839301676,0.7770202553,-0.4435648258,-1.0388445407,0.5735322398,0.3869815823
D,C,4.542000,1.979000,0.862100,0.375600,0.163600
c,1.5,0.0143889048,0.0713989420,0.3570760522,0.4803354126,0.2551176449
c,1.5,-0.0007635462,0.3071489206,0.7744199003,-0.4242215167,-0.5691046088
F,C,2.631000,1.255000,0.598800,0.285700
c,1.4,0.0334914704,0.2983549101,0.5168396500,0.3061330041
S,N,432300.000000,64700.000000,14720.000000,4170.000000,1361.000000,491.200000,191.600000,79.410000,34.530000,15.580000,7.232000,3.382000,1.369000,0.624800,0.274700,0.119200
c,1.16,0.0000055936,0.0000435138,0.0002289287,0.0009650171,0.0035021904,0.0112921163,0.0326128265,0.0832972697,0.1799856581,0.3050035130,0.3411593117,0.1774826966,0.0198840957,-0.0012466348,0.0010401039,-0.0001265860
c,1.16,0.0000012377,0.0000096146,0.0000507014,0.0002132911,0.0007784594,0.0025133634,0.0073972480,0.0193531475,0.0449446014,0.0862431945,0.1342509759,0.1060138777,-0.1384170918,-0.4391267599,-0.4313435809,-0.1507186091
c,1.16,0.0000013948,0.0000109071,0.0000569709,0.0002427563,0.0008723951,0.0028758828,0.0082942767,0.0225053948,0.0512093507,0.1048497272,0.1644290239,0.1710558715,-0.5974990638,-0.9102913983,0.5234527691,0.8200521439
c,1.16,-0.0000020720,-0.0000153930,-0.0000865570,-0.0003344672,-0.0013599801,-0.0038661715,-0.0134702049,-0.0300266728,-0.0925316587,-0.1386151714,-0.3824931664,0.0954870859,2.0469664361,-1.3008336658,-1.6185133598,1.6426401236
P,N,415.900000,98.610000,31.920000,12.000000,4.919000,2.148000,0.969600,0.439900,0.197800,0.086030
c,1.10,0.0001493515,0.0012852780,0.0067482167,0.0254480843,0.0755743643,0.1758280802,0.2962195131,0.3441099405,0.2503615773,0.0763931220
c,1.10,0.0001951090,0.0017570195,0.0089935233,0.0354017865,0.0970144192,0.3245625207,0.5070185471,-0.1454680195,-0.6201309743,-0.2427206584
c,1.10,0.0004162692,0.0036425363,0.0208775389,0.0869515693,0.3019545646,0.7481924316,-0.5366016092,-0.9624028745,0.5979386882,0.3812822948
D,N,6.717000,2.896000,1.249000,0.538000,0.232000
c,1.5,0.0153532025,0.0739377840,0.3611149183,0.4784008261,0.2548775648
c,1.5,0.0133057296,0.3124701443,0.7432037059,-0.3999521968,-0.5773663132
F,N,3.829000,1.795000,0.841000,0.394000
c,1.4,0.0362155054,0.3001021670,0.5301475088,0.2930118022
S,O,570800.000000,85480.000000,19460.000000,5512.000000,1798.000000,648.900000,253.100000,104.900000,45.650000,20.620000,9.587000,4.493000,1.837000,0.834900,0.365800,0.157000
c,1.16,0.0000055477,0.0000431114,0.0002266878,0.0009564461,0.0034734806,0.0111986722,0.0323902914,0.0828666917,0.1795999151,0.3052522946,0.3409416044,0.1774628746,0.0204404056,-0.0011225476,0.0009015503,-0.0001420890
c,1.16,0.0000012619,0.0000097942,0.0000516082,0.0002173760,0.0007936340,0.0025636828,0.0075540649,0.0198252847,0.0462226113,0.0893623473,0.1383434619,0.1051813067,-0.1491659047,-0.4435386388,-0.4304217683,-0.1392847630
c,1.16,-0.0000014956,-0.0000116782,-0.0000610049,-0.0002599662,-0.0009359729,-0.0030816635,-0.0089188306,-0.0242145842,-0.0555592008,-0.1145275935,-0.1828853636,-0.1753958431,0.7138602082,0.8831041524,-0.7228450116,-0.6629030498
c,1.16,-0.0000021012,-0.0000153046,-0.0000883188,-0.0003296065,-0.0014011800,-0.0037697061,-0.0140318733,-0.0289525787,-0.0982062901,-0.1307408651,-0.4339939687,0.1774273814,2.1865884409,-1.8488602248,-1.0626335267,1.4644411549
P,O,525.600000,124.600000,40.340000,15.180000,6.245000,2.732000,1.227000,0.549200,0.241800,0.102500
c,1.10,0.0001676631,0.0014434160,0.0075973289,0.0288049894,0.0849419814,0.1899631174,0.2990478650,0.3320569965,0.2419920846,0.0836337245
c,1.10,0.0002041327,0.0017992162,0.0093549749,0.0361612981,0.1047852150,0.3132249093,0.4464833129,-0.1162190220,-0.5398121590,-0.3468451765
c,1.10,0.0003397509,0.0030597166,0.0166722601,0.0691106710,0.2246739298,0.6387770416,-0.2244503728,-0.9381963502,0.1164759037,0.7366445524
D,O,8.253000,3.597000,1.568000,0.684000,0.298000
c,1.5,0.0204005719,0.0941369585,0.3964770909,0.4553601610,0.2204057295
c,1.5,0.0253040956,0.3693832197,0.6505508649,-0.4116458521,-0.5804977663
F,O,5.430000,2.416000,1.075000,0.478000
c,1.4,0.0335228290,0.2884311646,0.5272437798,0.3296607779
S,F,723500.000000,108400.000000,24680.000000,6990.000000,2282.000000,824.600000,321.800000,133.500000,58.110000,26.280000,12.240000,5.747000,2.365000,1.071000,0.468100,0.199400
c,1.16,0.0000055553,0.0000431553,0.0002268882,0.0009575524,0.0034684130,0.0111796501,0.0323122990,0.0827520288,0.1797788209,0.3053815712,0.3399668832,0.1764600805,0.0211818400,0.0002018100,0.0020122870,0.0001869180
c,1.16,0.0000013026,0.0000101077,0.0000532435,0.0002243797,0.0008168400,0.0026390477,0.0077680664,0.0204244295,0.0477452371,0.0924737947,0.1419594377,0.1040673447,-0.1571528412,-0.4453843402,-0.4282969012,-0.1334229001
c,1.16,-0.0000015812,-0.0000123348,-0.0000644826,-0.0002745547,-0.0009873826,-0.0032450794,-0.0094085579,-0.0255267961,-0.0590490461,-0.1218295932,-0.1971062346,-0.1743133493,0.8011339277,0.8433478026,-0.8437666826,-0.5565415269
c,1.16,-0.0000022138,-0.0000157194,-0.0000939462,-0.0003342040,-0.0015031547,-0.0037496030,-0.0152245069,-0.0282133583,-0.1087379605,-0.1214794589,-0.5124105037,0.3089446266,2.3171309573,-2.4398848768,-0.4179981518,1.2155567456
P,F,660.000000,156.400000,50.640000,19.080000,7.872000,3.449000,1.545000,0.686400,0.298600,0.124500
c,1.10,0.0001782292,0.0015363519,0.0081228434,0.0309453269,0.0908038263,0.1976141799,0.3005906180,0.3264224499,0.2396685264,0.0812040964
c,1.10,0.0002343478,0.0020724260,0.0108206813,0.0423975838,0.1252617416,0.3557554018,0.4260597814,-0.1962653428,-0.5539365531,-0.2621522640
c,1.10,0.0003963333,0.0033830461,0.0196902218,0.0773666944,0.2753925619,0.6855839940,-0.4987901060,-0.8786594053,0.4221537048,0.5253050835
D,F,10.573000,4.613000,2.013000,0.878000,0.383000
c,1.5,0.0227863167,0.1014701669,0.4106536839,0.4490885351,0.2033548260
c,1.5,0.0338687384,0.3932523552,0.6202921281,-0.4439737872,-0.5562789681
F,F,7.563000,3.330000,1.466000,0.645000
c,1.4,0.0256618573,0.2724334030,0.5429625432,0.3335503239
S,Ne,902400.000000,135100.000000,30750.000000,8710.000000,2842.000000,1026.000000,400.100000,165.900000,72.210000,32.660000,15.220000,7.149000,2.957000,1.335000,0.581600,0.246300
c,1.16,0.0000055071,0.0000428234,0.0002251425,0.0009501602,0.0034471885,0.0111254471,0.0322056752,0.0825989133,0.1799056420,0.3060520777,0.3401255836,0.1761682211,0.0210152784,-0.0005074379,0.0010578574,-0.0000598773
c,1.16,0.0000012963,0.0000100690,0.0000530405,0.0002235171,0.0008150559,0.0026368822,0.0077760083,0.0204887059,0.0480966546,0.0935683962,0.1433560718,0.1021558762,-0.1629347673,-0.4466761688,-0.4258625122,-0.1303062944
c,1.16,-0.0000016115,-0.0000125800,-0.0000657939,-0.0002799674,-0.0010092608,-0.0033183047,-0.0096483669,-0.0261882549,-0.0609198166,-0.1260413906,-0.2054888974,-0.1719233603,0.8489060997,0.8131694566,-0.9018536884,-0.4999251190
c,1.16,-0.0000022775,-0.0000158878,-0.0000974546,-0.0003344131,-0.0015728981,-0.0037161454,-0.0160993168,-0.0275130195,-0.1165045331,-0.1142361471,-0.5766119902,0.4176357130,2.3884096204,-2.8381924646,0.0497789435,1.0151612410
P,Ne,815.600000,193.300000,62.600000,23.610000,9.762000,4.281000,1.915000,0.847600,0.366000,0.151000
c,1.10,0.0001847705,0.0015941093,0.0084653531,0.0324030611,0.0947184717,0.2026241681,0.3017949700,0.3231669759,0.2371385895,0.0791176295
c,1.10,0.0002554864,0.0022579163,0.0118809731,0.0469683102,0.1409600178,0.3822895707,0.4049571155,-0.2487725194,-0.5505559893,-0.2146565483
c,1.10,0.0004493493,0.0036446948,0.0225385482,0.0842160085,0.3254115521,0.7220346106,-0.7514143816,-0.7615446193,0.6360693889,0.3274811852
D,Ne,13.317000,5.803000,2.529000,1.102000,0.480000
c,1.5,0.0247658998,0.1068765548,0.4205406931,0.4449468742,0.1908712837
c,1.5,0.0402982534,0.4048604855,0.5998920244,-0.4614427842,-0.5440313566
F,Ne,10.356000,4.538000,1.989000,0.871000
c,1.4,0.0150197139,0.2512426801,0.5756220779,0.3197084635
S,Na,1918700.000000,287270.000000,65382.000000,18523.000000,6045.400000,2184.200000,853.110000,354.690000,155.330000,71.234000,33.835000,16.349000,8.008200,3.671300,1.711800,0.791470,0.354790,0.090664,0.044313,0.021948,0.010821
c,1.21,0.0000027088,0.0000210578,0.0001107868,0.0004675326,0.0017013284,0.0055150746,0.0162308700,0.0431395655,0.1014860232,0.1993943053,0.3087288958,0.3067052305,0.1380881578,0.0228929786,0.0132950975,0.0136239139,0.0037386766,0.0000744574,-0.0000095217,0.0000213706,0.0000000000
c,1.21,0.0000007485,0.0000058177,0.0000306178,0.0001292259,0.0004709708,0.0015307346,0.0045412540,0.0122699314,0.0299593063,0.0633214284,0.1142954747,0.1541637857,0.0893386546,-0.1659774106,-0.4384235088,-0.4291049529,-0.1293167239,0.0004404906,-0.0024793949,0.0009626429,-0.0004041010
c,1.21,0.0000001096,0.0000008513,0.0000044829,0.0000189095,0.0000689893,0.0002241299,0.0006666895,0.0018044493,0.0044437500,0.0094931411,0.0176175702,0.0247238067,0.0150685595,-0.0326908857,-0.0905675951,-0.1275950087,-0.1221995181,0.2666159471,0.5622463461,0.2797583349,0.0184296293
c,1.21,-0.0000009121,-0.0000070597,-0.0000373862,-0.0001565746,-0.0005770453,-0.0018576772,-0.0056416232,-0.0153304856,-0.0400233925,-0.0843610950,-0.1526565277,-0.2121931436,-0.1082608080,0.9474074884,0.7691961289,-0.9537883808,-0.5979001026,0.0463503976,0.2186199667,0.0803942641,0.0098346670
c,1.21,0.0000020318,0.0000161964,0.0000822300,0.0003647153,0.0012584616,0.0044759137,0.0128756216,0.0444201519,0.1249910991,0.2836318908,0.1687893908,0.1879554186,-0.8576041123,-1.2541324249,1.9793554125,0.4183235618,-1.2659024909,-0.2173944226,0.4805607442,0.0010385908,0.0403416859
P,Na,3044.200000,720.020000,234.420000,89.666000,36.695000,16.256000,7.659300,3.712500,1.799200,0.862880,0.401040,0.177590,0.080700,0.036700,0.016700
c,1.15,0.0000281041,0.0002565120,0.0014177652,0.0063916825,0.0231537137,0.0652632255,0.1440680587,0.2426572379,0.3066501458,0.2855229241,0.1569049195,0.0250223117,0.0009795285,0.0001433108,0.0000382855
c,1.15,0.0000422160,0.0003890985,0.0022214108,0.0103861947,0.0369679527,0.1020915363,0.2601454501,0.4512333146,0.1116118230,-0.4765918702,-0.4161525704,-0.0994949247,-0.0117309641,-0.0039101668,0.0002098260
D,Na,2.350000,0.560000,0.140000
c,1.3,0.8485363766,0.2801219125,-0.0151540850
S,Mg,3199100.000000,479000.000000,109010.000000,30878.000000,10075.000000,3637.900000,1419.500000,589.350000,257.530000,117.170000,54.762000,26.288000,12.860000,6.260400,2.851400,1.305800,0.583310,0.168490,0.085646,0.045077,0.021934
c,1.21,0.0000017950,0.0000139619,0.0000734120,0.0003103614,0.0011295201,0.0036825151,0.0109059255,0.0295927497,0.0721890156,0.1552649528,0.2727110821,0.3344487713,0.2199168441,0.0496777160,0.0027601574,0.0008143242,0.0000760996,0.0000236754,-0.0000206013,0.0000110197,-0.0000027094
c,1.21,0.0000004537,0.0000035256,0.0000185673,0.0000783671,0.0002861870,0.0009325269,0.0027886571,0.0076392459,0.0193013967,0.0438512116,0.0880107485,0.1372739709,0.1369763624,-0.0420379328,-0.3727875673,-0.5190147633,-0.2112102621,-0.0027817880,-0.0015874092,0.0014257844,-0.0004188622
c,1.21,0.0000000875,0.0000006788,0.0000035808,0.0000150794,0.0000552299,0.0001793639,0.0005388577,0.0014701301,0.0037442976,0.0084806778,0.0173277526,0.0271678567,0.0286523167,-0.0104754726,-0.0857137348,-0.1685480845,-0.1679893506,0.2258424187,0.4543273830,0.3902252847,0.0848474620
c,1.21,0.0000000280,0.0000002395,0.0000010945,0.0000055492,0.0000160017,0.0000691337,0.0001458382,0.0005991665,0.0009158278,0.0037456039,0.0033686778,0.0148488419,-0.0029418998,0.0203771606,-0.0755531699,0.0331803053,-0.2102622844,0.8016900862,-2.1344067866,4.2379493487,-3.1742581236
c,1.21,0.0000000647,0.0000004376,0.0000028009,0.0000090621,0.0000457595,0.0000986988,0.0004763893,0.0007145585,0.0035949061,0.0032847741,0.0191881365,0.0022781446,0.0566985070,-0.0772645697,0.0766595026,-0.3929458012,0.3208416733,-2.1814872063,8.0281545753,-8.9223905776,3.1552746770
P,Mg,4157.800000,984.530000,320.090000,121.730000,49.892000,22.542000,10.749000,5.289900,2.599600,1.251800,0.592460,0.269410,0.122500,0.055700,0.025300
c,1.15,0.0000236086,0.0002172468,0.0012060672,0.0056165426,0.0202158577,0.0566094004,0.1300385273,0.2291317315,0.3145207710,0.3051945012,0.1535948983,0.0225671416,0.0011363648,0.0002596972,0.0000137661
c,1.15,0.0000014167,0.0000192918,0.0000735564,0.0004918818,0.0012531758,0.0051729321,0.0075510231,0.0236912477,0.0120432758,0.0526499427,-0.0400496777,0.0831726078,-0.3817442098,0.3581759158,-1.1158128170
D,Mg,3.360000,0.800000,0.200000
c,1.3,0.0216295093,0.0049738185,0.9960022920
S,Al,3652000.000000,546800.000000,124500.000000,35440.000000,11840.000000,4434.000000,1812.000000,791.500000,361.000000,169.500000,81.680000,40.280000,20.250000,10.230000,4.802000,2.339000,1.163000,0.588200,0.231100,0.102700,0.045210
c,1.21,0.0000018637,0.0000144635,0.0000761824,0.0003158235,0.0010973874,0.0033697098,0.0093221881,0.0237993006,0.0568193211,0.1224688474,0.2238975904,0.3134446769,0.2749772585,0.1105733913,0.0119196229,0.0006369322,0.0004487692,-0.0000380120,0.0000593791,0.0000587612,0.0000261452
c,1.21,0.0000004848,0.0000037607,0.0000198230,0.0000821362,0.0002859936,0.0008789728,0.0024496839,0.0063137218,0.0154946400,0.0349794080,0.0708150170,0.1194903762,0.1489285897,0.0590936008,-0.2167547776,-0.4769006098,-0.3764545105,-0.0870507052,-0.0012553997,0.0022755184,0.0005978034
c,1.21,0.0000001107,0.0000008591,0.0000045255,0.0000187694,0.0000652773,0.0002009878,0.0005592223,0.0014463830,0.0035455988,0.0080644174,0.0163827254,0.0282463510,0.0359202031,0.0151042507,-0.0605797083,-0.1508458697,-0.2197750427,-0.0945734630,0.4009096114,0.6098385480,0.1812425049
c,1.21,0.0000001496,0.0000011735,0.0000060873,0.0000257771,0.0000871996,0.0002783642,0.0007395216,0.0020256318,0.0046422363,0.0114436286,0.0211580673,0.0414650571,0.0435211688,0.0324891435,-0.1196504024,-0.1600031964,-0.5198351326,0.1665990524,1.8438321393,-0.8377239912,-0.7637343604
c,1.21,0.0000002061,0.0000017153,0.0000081490,0.0000387797,0.0001118472,0.0004371204,0.0008870741,0.0033529949,0.0051703822,0.0200182998,0.0208212154,0.0817328395,0.0153743546,0.1376098151,-0.4141414401,0.2147209157,-2.0927076649,3.5139060536,-0.8395895195,-2.1906843624,1.8376241172
P,Al,2884.000000,683.200000,222.000000,84.820000,35.810000,16.220000,7.702000,3.741000,1.831000,0.887800,0.398900,0.171800,0.072980,0.030690
c,1.14,0.0000638513,0.0005636181,0.0031720969,0.0132523750,0.0433836653,0.1120603104,0.2180142757,0.3119431736,0.3169439761,0.1789251325,0.0309903761,0.0001206735,0.0006689449,-0.0001263149
c,1.14,0.0000120316,0.0001068310,0.0005990995,0.0025255848,0.0082911461,0.0218958429,0.0430126547,0.0633327606,0.0677298350,0.0417050279,-0.1302636002,-0.4202655134,-0.4498469253,-0.1544401658
c,1.14,0.0000142841,0.0001360566,0.0007115502,0.0032161490,0.0097360249,0.0278786993,0.0498714840,0.0877150859,0.0707128658,0.1575376271,-0.4809779769,-0.8348210970,0.7149805981,0.4861292394
c,1.14,0.0000238482,0.0001942814,0.0011880114,0.0045989411,0.0163337058,0.0382089444,0.0942740455,0.1110426891,0.1908934527,0.1369332131,-1.8722530557,1.6516107117,0.2220423910,-0.8236450391
D,Al,2.214300,0.944900,0.403200,0.172100,0.073430
c,1.5,0.0178097303,0.0104024313,0.2594736718,0.5570493165,0.3064913572
c,1.5,0.0081280932,-0.0780708823,0.8755073302,0.0740558985,-0.9045955390
F,Al,0.875600,0.447200,0.228400,0.116700
c,1.4,-0.0156499578,0.2903045341,0.4536392079,0.3917011935
S,Si,4465000.000000,668500.000000,152200.000000,43300.000000,14410.000000,5394.000000,2212.000000,968.100000,441.200000,207.100000,99.800000,49.240000,24.740000,12.470000,5.795000,2.830000,1.407000,0.699500,0.308300,0.138500,0.061450
c,1.21,0.0000017473,0.0000135737,0.0000714074,0.0002972583,0.0010382833,0.0031746754,0.0087324958,0.0223831560,0.0537277388,0.1166496266,0.2159801909,0.3095683722,0.2839493584,0.1222386085,0.0141879507,0.0002860923,0.0005809654,-0.0001362624,0.0001132324,0.0000583027,0.0000334760
c,1.21,0.0000004656,0.0000036154,0.0000190351,0.0000791894,0.0002772083,0.0008481095,0.0023503240,0.0060769746,0.0149870123,0.0340090641,0.0695329490,0.1191292035,0.1538141850,0.0705550699,-0.2133828413,-0.4923372859,-0.3795188177,-0.0760495636,0.0002918897,0.0022699407,0.0007920933
c,1.21,0.0000001174,0.0000009117,0.0000047979,0.0000199725,0.0000698666,0.0002140131,0.0005925740,0.0015361117,0.0037888605,0.0086522181,0.0177881630,0.0310894097,0.0411817036,0.0198252138,-0.0661548777,-0.1800558890,-0.2586501325,-0.0634512383,0.4458147628,0.5867135228,0.1713355928
c,1.21,0.0000001544,0.0000012097,0.0000062868,0.0000266189,0.0000910384,0.0002872714,0.0007656291,0.0020810559,0.0048593425,0.0118522651,0.0226106642,0.0438278795,0.0504887020,0.0362050687,-0.1270928643,-0.2001256711,-0.5742179324,0.3055779655,1.7987083339,-0.8746987215,-0.7519397942
c,1.21,0.0000002050,0.0000016473,0.0000082479,0.0000367054,0.0001174087,0.0004040679,0.0009612055,0.0030005173,0.0059515591,0.0175729444,0.0267914016,0.0691625792,0.0504674095,0.0844721410,-0.2942164003,-0.1272357349,-1.5982515759,3.5088049039,-1.0992028759,-2.2412805449,1.9071138893
P,Si,3572.000000,846.000000,274.800000,105.000000,44.350000,20.080000,9.530000,4.634000,2.280000,1.116000,0.499100,0.225400,0.100100,0.043320
c,1.14,0.0000598101,0.0005290197,0.0029927264,0.0126203482,0.0418585003,0.1101297267,0.2185746699,0.3174806034,0.3193308887,0.1714145959,0.0272061913,-0.0003246500,0.0008254369,-0.0001201983
c,1.14,0.0000130489,0.0001153341,0.0006545621,0.0027679638,0.0092817285,0.0248181605,0.0504241847,0.0744168937,0.0817489341,0.0308043509,-0.1781724925,-0.4297428083,-0.4115302182,-0.1316751465
c,1.14,0.0000157401,0.0001447401,0.0007900959,0.0034753084,0.0111422064,0.0310943218,0.0607776749,0.0978451850,0.0962138762,0.1239530560,-0.6357752212,-0.6602065294,0.7632107906,0.4370191772
c,1.14,0.0000300647,0.0002019631,0.0015081670,0.0048865849,0.0217118781,0.0416318863,0.1359243112,0.0944419852,0.3177488798,-0.2729942959,-1.6466097242,1.9401066733,-0.0999669875,-0.7318449301
D,Si,3.238600,1.376700,0.585300,0.248800,0.105800
c,1.5,0.0197751361,0.0150954672,0.2572361186,0.5560472315,0.3081147567
c,1.5,0.0047324796,-0.0963416463,0.8702035508,0.1002739841,-0.9214189416
F,Si,1.351000,0.660000,0.322500,0.157500
c,1.4,-0.0131724073,0.2474597385,0.5293164377,0.3562072296
S,P,5384000.000000,806200.000000,183600.000000,52250.000000,17390.000000,6523.000000,2687.000000,1178.000000,536.200000,251.500000,121.300000,59.880000,30.050000,15.120000,7.010000,3.441000,1.712000,0.833700,0.391200,0.177700,0.079390
c,1.21,0.0000016457,0.0000127815,0.0000672065,0.0002797109,0.0009766998,0.0029683492,0.0081239977,0.0209200106,0.0505590328,0.1104791033,0.2069569123,0.3047373414,0.2929523106,0.1355607116,0.0173207816,-0.0000351698,0.0008032620,-0.0002438395,0.0000987220,-0.0000512279,0.0000100911
c,1.21,0.0000004469,0.0000034695,0.0000182569,0.0000759386,0.0002657236,0.0008080453,0.0022273283,0.0057833199,0.0143437812,0.0327060584,0.0673715266,0.1176471371,0.1572798118,0.0838541752,-0.1997171854,-0.4986030336,-0.3898171231,-0.0743425810,-0.0007367752,-0.0009261894,0.0000000000
c,1.21,0.0000001233,0.0000009570,0.0000050356,0.0000209489,0.0000732948,0.0002229871,0.0006147004,0.0015982748,0.0039699165,0.0090937104,0.0188701405,0.0335159167,0.0461471119,0.0256075836,-0.0673395749,-0.2038094414,-0.2883032752,-0.0407361705,0.4713076887,0.5659660071,0.1702693605
c,1.21,0.0000001526,0.0000011946,0.0000062114,0.0000262588,0.0000899315,0.0002814550,0.0007481310,0.0020348735,0.0048018560,0.0117025222,0.0226723683,0.0443417480,0.0542824195,0.0413471455,-0.1274586979,-0.2161431174,-0.5952197935,0.3712623750,1.7272055910,-0.8075089899,-0.8027687020
c,1.21,0.0000002017,0.0000015901,0.0000081822,0.0000350779,0.0001179139,0.0003782505,0.0009740148,0.0027560811,0.0062251053,0.0160328102,0.0293865348,0.0624183676,0.0694862147,0.0623982686,-0.2222763088,-0.3277686050,-1.2659961520,3.3580397583,-1.0193956105,-2.4607237219,1.9996496274
P,P,4552.000000,1078.000000,350.100000,133.800000,56.520000,25.580000,12.140000,5.902000,2.910000,1.435000,0.657000,0.300500,0.134000,0.057830
c,1.14,0.0000519530,0.0004604024,0.0026208164,0.0111872441,0.0378228974,0.1021163975,0.2103137453,0.3173823797,0.3271640365,0.1776869820,0.0293588218,-0.0000752283,0.0006795891,-0.0001259461
c,1.14,0.0000125053,0.0001106415,0.0006324495,0.0027051340,0.0092564586,0.0254006335,0.0537628786,0.0825945281,0.0926223095,0.0309116256,-0.1930952447,-0.4363625520,-0.4008800592,-0.1220492925
c,1.14,0.0000155755,0.0001422935,0.0007886088,0.0034835891,0.0115313768,0.0327400156,0.0676387623,0.1100021755,0.1118379956,0.1082446644,-0.6884915103,-0.5895119846,0.7746977189,0.4128842454
c,1.14,0.0000299529,0.0001996742,0.0015148645,0.0049567751,0.0226188204,0.0452278279,0.1495691160,0.1160589965,0.3290175161,-0.3924085811,-1.5315937173,1.9633920738,-0.1686624408,-0.7134121876
D,P,4.300800,1.834600,0.782600,0.333900,0.142400
c,1.5,0.0212636418,0.0188050678,0.2647976295,0.5535103472,0.3004340001
c,1.5,-0.0010126574,-0.1034761325,0.8914468081,0.0694034624,-0.9131456221
F,P,1.816000,0.880600,0.427000,0.207000
c,1.4,-0.0126043063,0.2459544396,0.5491262846,0.3363334805
S,S,6297000.000000,943100.000000,214900.000000,61250.000000,20450.000000,7719.000000,3198.000000,1402.000000,637.200000,298.900000,144.300000,71.210000,35.730000,17.970000,8.341000,4.112000,2.045000,0.977000,0.476600,0.218500,0.097590
c,1.21,0.0000015921,0.0000123599,0.0000649159,0.0002693326,0.0009346034,0.0028081493,0.0076736278,0.0198887182,0.0482561629,0.1057504175,0.2002096787,0.3007047557,0.2986548787,0.1463267075,0.0201597202,-0.0001027048,0.0011010907,-0.0003101426,-0.0001743228,-0.0004191457,-0.0000912518
c,1.21,0.0000004382,0.0000034001,0.0000178707,0.0000741041,0.0002576639,0.0007746516,0.0021312954,0.0055689211,0.0138537158,0.0316453111,0.0656714009,0.1163667541,0.1591288761,0.0941285220,-0.1869455747,-0.5017349200,-0.3954799564,-0.0732558993,-0.0061600338,-0.0086419404,-0.0021011099
c,1.21,0.0000001350,0.0000010473,0.0000055054,0.0000228258,0.0000793897,0.0002386496,0.0006570998,0.0017175837,0.0042826970,0.0098118258,0.0205253893,0.0368719010,0.0519727886,0.0318049495,-0.0692984997,-0.2299302040,-0.3169482049,-0.0159749150,0.4957998068,0.5502198982,0.1581023881
c,1.21,0.0000001515,0.0000011864,0.0000061554,0.0000259766,0.0000882303,0.0002737658,0.0007237910,0.0019883683,0.0046884897,0.0114963962,0.0223354902,0.0445622770,0.0556857997,0.0465569275,-0.1262555207,-0.2175452587,-0.6283016341,0.4241886575,1.7450512169,-0.8970414287,-0.7683501822
c,1.21,0.0000002175,0.0000017014,0.0000088365,0.0000372408,0.0001267345,0.0003923294,0.0010410141,0.0028512138,0.0067679204,0.0165725289,0.0326736745,0.0651357654,0.0850063621,0.0624786338,-0.2344979072,-0.4090533612,-1.2528100846,3.9386872408,-1.9634316309,-1.8355947721,1.7827651294
P,S,5266.000000,1247.000000,405.000000,154.800000,65.380000,29.590000,14.040000,6.824000,3.369000,1.666000,0.768100,0.350400,0.155600,0.066810
c,1.14,0.0000522613,0.0004635223,0.0026409857,0.0113168621,0.0384702429,0.1043389802,0.2156829406,0.3252583670,0.3261796946,0.1631472917,0.0238968197,0.0004741483,0.0007366333,0.0000198570
c,1.14,0.0000134501,0.0001188809,0.0006815660,0.0029222411,0.0100822376,0.0277819341,0.0593004576,0.0911250782,0.1004947289,0.0122559698,-0.2376634453,-0.4374524061,-0.3652713498,-0.1137546274
c,1.14,0.0000154652,0.0001408791,0.0007845892,0.0034675017,0.0116099085,0.0331206035,0.0693083831,0.1105846677,0.1084933001,0.0773246928,-0.7015469162,-0.4723029029,0.6913382861,0.4658323810
c,1.14,0.0000261265,0.0001831142,0.0013237518,0.0045596034,0.0199287095,0.0428388835,0.1310204730,0.1141021004,0.2824872816,-0.3619757334,-1.2922486103,1.4371629676,0.4007309084,-1.0014972170
D,S,5.075500,2.183300,0.939200,0.404000,0.173800
c,1.5,0.0251450138,0.0247353053,0.2922763872,0.5461216262,0.2745860461
c,1.5,-0.0034219833,-0.0685076016,0.9010768772,-0.0118517043,-0.8849727408
F,S,1.322200,0.731900,0.405100,0.224300
c,1.4,0.0748384273,0.4165506000,0.3451685431,0.3002791153
S,Cl,6410000.000000,959600.000000,218300.000000,61810.000000,20140.000000,7264.000000,2832.000000,1175.000000,512.600000,233.000000,109.500000,52.860000,25.840000,12.170000,6.030000,3.012000,1.511000,0.660400,0.292600,0.125400
c,1.20,0.0000018134,0.0000141111,0.0000742369,0.0003141152,0.0011463623,0.0037386909,0.0110940777,0.0301135997,0.0739105226,0.1582493814,0.2747350951,0.3340364624,0.2175597801,0.0457431155,-0.0000293391,0.0018350275,-0.0004445327,-0.0000776684,-0.0004587124,-0.0000940595
c,1.20,0.0000005314,0.0000041356,0.0000217541,0.0000921099,0.0003363575,0.0011004694,0.0032848588,0.0090573809,0.0229428466,0.0525801453,0.1042883588,0.1654622541,0.1540218392,-0.0738403143,-0.4640154060,-0.5674793085,-0.1905085616,0.1231404358,0.1814151436,0.0572888245
c,1.20,0.0000000030,0.0000000242,0.0000001227,0.0000005444,0.0000018615,0.0000064915,0.0000171666,0.0000496124,0.0000906845,0.0001672956,-0.0001520201,-0.0011870140,-0.0035702994,0.0044587752,0.0423049009,0.1729287178,0.0799121551,-0.4305627967,-0.5800768760,-0.1833322170
c,1.20,0.0000001698,0.0000013020,0.0000069960,0.0000288036,0.0001089500,0.0003415483,0.0010740420,0.0027892591,0.0076251234,0.0161014859,0.0362533789,0.0504717507,0.0667371854,-0.0617185781,-0.1249324583,-0.6046474562,-0.1783077760,2.1890408950,-0.8544231506,-0.8253035227
c,1.20,-0.0000002454,-0.0000017038,-0.0000105333,-0.0000358464,-0.0001710464,-0.0003995626,-0.0017689839,-0.0029990509,-0.0133610420,-0.0149230657,-0.0714207934,-0.0238172309,-0.2061927692,0.3578970532,-0.3577280432,2.6924701253,-3.9540969440,0.6262331788,2.5843599682,-1.9044798894
P,Cl,2548.000000,603.700000,195.600000,74.150000,30.940000,13.690000,6.229000,2.878000,1.282000,0.564100,0.234800,0.093120
c,1.12,0.0002357017,0.0020515799,0.0111543331,0.0439815972,0.1299942320,0.2729591832,0.3836904520,0.2918694533,0.0704461278,0.0012867770,0.0018296711,0.0000163527
c,1.12,0.0000639499,0.0005569862,0.0030474869,0.0121470785,0.0368757425,0.0796346992,0.1179864705,0.0871432235,-0.1421012819,-0.4276857233,-0.4434172620,-0.1623961240
c,1.12,0.0000792628,0.0007426379,0.0037825549,0.0163312278,0.0460944074,0.1119987183,0.1292753470,0.1725511490,-0.4628884187,-0.7987449671,0.6410531198,0.5328110609
c,1.12,0.0001077266,0.0010272250,0.0051645255,0.0228840699,0.0651495253,0.1620792145,0.1608737681,0.2854448087,-1.7256993596,1.1337070246,0.7415976309,-1.0475106715
D,Cl,0.250000,0.618000,1.529000,3.781000
c,1.4,0.3728907832,0.5736769106,0.1719760944,0.0371180574
c,1.4,-1.0387870410,0.4428723678,0.6549212715,-0.0895377154
F,Cl,0.320000,0.656000,1.345000
c,1.3,0.3304730660,0.5388098289,0.2567793816
S,Ar,9149000.000000,1370000.000000,311900.000000,88650.000000,29330.000000,10930.000000,4480.000000,1962.000000,894.100000,419.600000,202.300000,99.840000,50.070000,25.140000,11.810000,5.882000,2.939000,1.405000,0.696300,0.318800,0.141000
c,1.21,0.0000013427,0.0000104386,0.0000548567,0.0002295828,0.0008103338,0.0024853413,0.0068369173,0.0176198815,0.0428751718,0.0954852872,0.1850640043,0.2890415368,0.3101655965,0.1721832194,0.0285227179,-0.0005757381,0.0011812150,-0.0004805349,0.0001888494,-0.0000972509,0.0000174327
c,1.21,0.0000003813,0.0000029633,0.0000155803,0.0000651880,0.0002304322,0.0007074586,0.0019572963,0.0050856225,0.0126528350,0.0293064513,0.0617712186,0.1125407214,0.1622931602,0.1184119757,-0.1461475119,-0.4977515049,-0.4342396429,-0.0890745104,-0.0005380500,-0.0020403603,0.0000280176
c,1.21,0.0000001196,0.0000009295,0.0000048884,0.0000204455,0.0000723150,0.0002219097,0.0006147545,0.0015970984,0.0039865334,0.0092577792,0.0197068769,0.0364106866,0.0543600462,0.0412101400,-0.0557198596,-0.2389790991,-0.3480660572,-0.0114046784,0.5088914666,0.5484078881,0.1564441373
c,1.21,-0.0000001367,-0.0000010740,-0.0000055565,-0.0000237565,-0.0000816261,-0.0002602096,-0.0006861311,-0.0018950399,-0.0044077494,-0.0111231815,-0.0215812668,-0.0450890638,-0.0582069373,-0.0607658119,0.1167192188,0.2034650119,0.7215300226,-0.4385972721,-1.8449057279,1.0202646083,0.7094666949
c,1.21,0.0000002027,0.0000015917,0.0000082454,0.0000351960,0.0001212004,0.0003853461,0.0010202625,0.0028076686,0.0065790981,0.0165651285,0.0326566656,0.0682935031,0.0931850677,0.0892905674,-0.2510363395,-0.3897714652,-1.5121815194,4.5898285938,-2.7289064028,-1.3248076648,1.5940922166
P,Ar,7050.000000,1669.000000,542.100000,207.100000,87.520000,39.610000,18.780000,9.130000,4.516000,2.245000,1.065000,0.488500,0.216600,0.092550
c,1.14,0.0000501843,0.0004453650,0.0025479973,0.0110155237,0.0378489764,0.1043551933,0.2193351507,0.3346153067,0.3267710198,0.1481530147,0.0192586150,0.0005519368,0.0001769246,-0.0000168555
c,1.14,0.0000141163,0.0001249327,0.0007189150,0.0031134821,0.0108614712,0.0305213102,0.0664087472,0.1043355196,0.1104812265,-0.0132896226,-0.2782215414,-0.4348655739,-0.3375752082,-0.0952338864
c,1.14,0.0000181269,0.0001604674,0.0009241383,0.0040094773,0.0140247320,0.0396644574,0.0883804352,0.1325313304,0.1419961135,-0.0015187742,-0.8792271203,-0.2138306098,0.7842254682,0.2866213418
c,1.14,0.0000343626,0.0002030576,0.0017464185,0.0051788717,0.0270262790,0.0507693530,0.1933756399,0.1015726509,0.4355928575,-0.9855080991,-0.8432102702,2.0212689369,-0.6689038659,-0.4774954241
D,Ar,7.632700,3.287600,1.416000,0.609900,0.262700
c,1.5,0.0279057812,0.0293683713,0.3030943731,0.5422799268,0.2640015406
c,1.5,-0.0032892550,-0.0701912500,0.9235793714,-0.0616176285,-0.8648720787
F,Ar,3.058200,1.529200,0.764700,0.382400
c,1.4,-0.0106008451,0.3045834586,0.5423443185,0.2771750082
}
